# Supplementary material for: Equine trypanosomiasis, a systematic review and meta‐analyses: Prevalence, morbidity and mortality
Source: Equine Vet J. 2025 Oct 23;58(2):291–319. doi: 10.1111/evj.70101 (PMC12892385; doi:10.1111/evj.70101)
Supplement: Supplementary file 5 — Table S1. Results of search strategy following removal of duplicates, application of general inclusion and exclusion criteria. [file EVJ-58-291-s007.xlsx]

## Sheet: Sheet1
Database	Authors	Title	Year	Country of Publication	Languages of Text	Abstract Text	Journal	Link	Doi	Inclusion? AR (1=yes or 0=no)	Exclusion? (1=yes or 0=no)	Decision (1=yes or 0=no)	Notes	Inclusion? LG (1=yes or 0=no)	Exclusion? (1=yes or 0=no)	Decision (1=yes or 0=no)	Notes	Combined Decision	AR decision for where AR/LG differ based upon protocol	Why	DS decision where AR/LG differ in opinion	Is full text available?	Full text review inclusion? (1=yes or 0=no)	Full text review exclusion? (1=yes or 0=no)	Decision (1=yes, 0=no)	Why		Primary author	Research team (1= from studied country, 0= from abroad,2= collaboration)	Country studied	Higher income (HIC =0) or lower/middle income country (LMIC= 1)	Region	Funding (1= internal, 0= external, 2= collaboration, 4=Not mentioned/no specific funding)	Study design	Ethical approval?	Exploratory =1 or confirmatory=0 study	Hypothesis stated?	Aims/ objectives stated	Positive or negative findings	Inclusion? Reports data screening a population of equids for Trypanosoma spp.	Inclusion? Reports comparative study between diagnostic methods (including clinical diagnosis where experimental infections were studied)	Inclusion? Study describes clinical signs in a population of equines positive for Trypanosoma spp per case definition. Also utilise data extracted from question 1	Inclusion? Interventional study examining a trypanosomiasis management strategy with assessment of equines pre and post intervention	Inclusion? Study evaluates owner access to veterinary treatment, cost, awareness of disease, disease prevention OR evaluates vet/tech approach to treatment/ prevention OR documents trypanosomiasis control programme. Also utilise data extracted from question 1.	Number of equines	Donkey	Horse	Mule	Outbreak =1, surveillance=2, clinic =3
2	Zanette, R. A.; Silva, A. S. da; Costa, M. M. da; Monteiro, S. G.; Santurio, J. M.; Lopes, S. T. dos A.	Occurrence of Trypanosoma evansi in equines in Cruz Alta, RS, Brazil.	2008			Ocorrência de Trypanosoma evansi em eqüinos no município de Cruz Alta, RS, Brasil Occurrence of Trypanosoma evansi in equines in Cruz Alta, RS, Brazil By: Zanette, Régis Adriel; Silva, Aleksandro Schafer da; Costa, Marcio Machado da; et al. Ciência Rural Volume: 38 Issue: 5 Pages: 1468-1471 Published: 2008-08 Find More at the University of Glasgow Library Free Full Text from Publisher Close Abstr…	Ciência Rural, 2008, 38, 5, pp 1468-1471		http://www.cabi.org/vetmedresource/abstract/20083189358	1	0	1		1	0	1		2				1	1	0	1	clinical cases	KG review	KG review	1							1			1	1
2	Berlin, D.; Nasereddin, A.; Azmi, K.; Ereqat, S.; Abdeen, Z.; Eyal, O.; Baneth, G	Prevalence of Trypanosoma evansi in horses in Israel evaluated by serology and reverse dot blot.	2012			Prevalence of Trypanosoma evansi in horses in Israel evaluated by serology and reverse dot blot By: Berlin, Dalia; Nasereddin, Abed; Azmi, Kifaya; et al. RESEARCH IN VETERINARY SCIENCE Volume: 93 Issue: 3 Pages: 1225-1230 Published: DEC 2012 Find More at the University of Glasgow Library Full Text from Publisher Close Abstract Trypanosoma evansi is the cause of surra in horses, camels and other d…	Research in Veterinary Science, 2012, 93, 3, pp 1225-1230		http://www.cabi.org/vetmedresource/abstract/20123388940	1	0	1		1	0	1		2				1	1	0	1	Clinical surveillance data		Dalia Berlin	1	Israel	0	All regions	2	Descriptive, cross sectional, survey	0	1	0		1	1	0	0	0	0	614	0	614	0	2
3	Katz J.B., Chieves L.P., Hennager S.G., Nicholson J.M., Fisher T.A., Byers P.E.	Serodiagnosis of equine piroplasmosis, dourine, and glanders using an arrayed immunoblotting method	1999			[No abstract available]	Journal of Veterinary Diagnostic Investigation	https://www.scopus.com/inward/record.uri?eid=2-s2.0-0033128516&doi=10.1177%2f104063879901100316&partnerID=40&md5=35a95a48facb97e76a274bac509d422f	10.1177/104063879901100316	1	0	1		0	0	0	No abstract available ?	1	1	Abstract available, pending DS decision		1	1	0	1	Diagnostic development		Katz	1	USA	1	Iowa	4	Two gate (case control)	0	1	n/a	0	1	0	1	0	0	0
1	Rodríguez, N. F.; Tejedor-Junco, M. T.; González-Martín, M.; Doreste, F.; Gutierrez, C.	Trypanosoma evansi assessment in equines: a study in one decade in an endemic area of the Canary Islands, Spain.	2013	USA	English	<i xmlns="http://www.w3.org/1999/xhtml">Trypanosoma evansi</i> was diagnosed in a camel in the Canary Islands for the first time in 1997, and the parasite is still present in a little area of the Archipelago. Since then, the disease has exclusively affected camel herds, and clinical evidence of the infection has not been demonstrated in any other animal hosts. In the frame of a control plan of th…	Journal of Equine Veterinary Science		10.1016/j.jevs.2012.07.018	1	0	1		1	0	1		2				1	1	0	1	Surveillance info		Noe Rodriguez	1	Spain	0	Canary Islands	1	Descriptive, survey, cross sectional, longitudinal (2001-2010)	0	1	0		1	1	0	0	0	0	864				2
6	Shaikh, K. Q.; Hase, P. B.; Digraskar, S. U.	A classical case of trypanosomiosis in horse.	2016			A male Kathewadi horse with a history of anorexia, emaciation, red colour urine and swelling on hindlimbs since one month was referred to TVCC. The microscopic examination revealed presence of “Napolean Hat like structure” in blood smear confirmed the case as Trypanosomiosis. The horse was treated single dose of Inj. Diminiazene aceturate and supportive therapy consecutively for five days. The ho…	Lifesciences Leaflets			1	0	1		1	0	1		2				1	1	0	1	Case report		K Shaikh	1	India	1	Kathewadi	4	Descriptive, case report	n/a	1	n/a	n/a	1	1	0	1	1	1	1		0	0	3
5	Kumba F.F. Claasen B. Petrus P.	Apparent prevalence of dourine in the Khomas region of Namibia.	2002			A 15-year record of the results of horse sera from the Khomas region of Namibia tested by the complement fixation test for dourine at the Central Veterinary Laboratory in Windhoek before clearing the respective animals for export and competitive sport were subjected to statistical analysis. The range of percentage positive, taken as the apparent prevalence of dourine for the region, during the pe…	Onderstepoort Journal of Veterinary Research. 69 (4) (pp 295-298), 2002. Date of Publication: December 2002.	WebBridge		1	0	1		1	0	1		2				1	1	0	1	Surveillance info		F Kumba	1	Namibia	1	Khomas	4	Descriptive, retrospective, longitudinal, cross-sectional	0	1	n/a	0	1	1	0	0	0	0	3098				2
1	Mesele, F.; Leta, S.	Prevalence rate of tseste transmitted donkey trypanosomosis in Dale Wabera District, Western Ethiopia.	2010	Pakistan	English	A cross sectional investigation of tsetse transmitted donkey trypanosomosis was undertaken in ten Peasant Associations (PAs) of Dale Wabera district, Western Ethiopia during November, 2007 to March, 2008 to determine prevalence of tsetse transmitted trypanosomosis in donkeys. Blood samples from 255 randomly selected donkeys were examined using parasitological methods. Among the examined donkeys d…	Global Veterinaria			1	0	1		1	0	1		2				1	1	0	1	Surveillance info		Frehiwot Mesele	1	Ethiopia	1	Dale Wabera	1	Descriptive, survey, cross sectional	0	1	n/a	1	1	1	0	0	0	0	255	255	0	0	2
3	Hasan M.U., Muhammad G., Gutierrez C., Iqbal Z., Shakoor A., Jabbar A.	Prevalence of Trypanosoma evansi infection in equines and camels in the Punjab region, Pakistan	2006			A cross-sectional study has been carried out in order to determine the prevalence of Trypanosoma evansi infection in susceptible hosts in the Punjab region (Pakistan). A total of 170 equines and 150 dromedary camels were examined. Five (3.3%) and 6 (4%) camels were positive at parasitological and serological examination, respectively. None of the equines tested positive at any method. These resul…	Annals of the New York Academy of Sciences	https://www.scopus.com/inward/record.uri?eid=2-s2.0-33845710295&doi=10.1196%2fannals.1373.043&partnerID=40&md5=f57f124ecfcebf81feb2cf5d792830f2	10.1196/annals.1373.043	1	0	1		1	0	1	Negative	2				1	1	0	1	Surveillance info		Hasan Murtaz	2	Pakistan	1	Punjab	4	Descriptive, survey, cross-sectional	0	1	n/a	1	0	1	0	0	0	0	170	0	170	0	2
3	Diallo T., Singla L.D., Sumbria D., Kaur P., Bal M.S.	Conventional and molecular diagnosis of haemo-protozoan infections in cattle and equids from Republic of Guinea and India	2018			A cross-sectional study was carried out on 50 N’ Dama cattle and 35 equids blood samples from Republic of Guinea and Punjab, India, respectively to assess the level of exposure to obligatory haemoprotozoa Theileria equi and Trypanosoma evansi by 18S rRNA gene based primary and nested polymerase chain reaction (nPCR) and RoTat1.2 based card agglutination test (CATT), and to investigate risk factor…	Indian Journal of Animal Research	https://www.scopus.com/inward/record.uri?eid=2-s2.0-85044131502&doi=10.18805%2fijar.v0iOF.6988&partnerID=40&md5=8243248132a3483e34468c22cd0438c9	10.18805/ijar.v0iOF.6988	1	0	1		1	0	1		2				1	1	0	1	Surveillance info		Talibe Diallo	1	India	1	Punjab	1	Descriptive, survey, cross-sectional	1	1	n/a	1	1	1	0	0	0	0	35				2
3	Mekibib B., Manegerew M., Tadesse A., Abuna F., Megersa B., Regassa A., Mekuria S., Abebe R.	Prevalence of haemoparasites and associated risk factors in working donkeys in Adigudem and Kwiha districts of Tigray region, northern Ethiopia	2010			A cross-sectional study was conducted from November 2008-March 2009 m Adigudem and Kwiha districts in Tigray regional state, with the objectives of identifying the prevalence of haemoparasites and the associated risk factors in working donkeys. Blood samples were collected from a total 400 randomly selected donkeys and examined by dark ground/phase contrast buffy coat technique and Giemsa stained…	Journal of Animal and Veterinary Advances	https://www.scopus.com/inward/record.uri?eid=2-s2.0-77957656921&doi=10.3923%2fjavaa.2010.2249.2255&partnerID=40&md5=08a4261f8ec7096a10bffa032055c9ab	10.3923/javaa.2010.2249.2255	1	0	1		1	0	1		2				1	1	0	1	Surveillance info		Berhanu Mekibib	1	Ethiopia	1	Tigray	1	Descriptive, survey, cross-sectional	0	1	n/a	1	1	1	0	0	0	0	400	400	0	0	2
3	Mekuria S., Eyob A., Regassa A., Tadesse A., Mekibib B., Abebe R.	A cross-sectional study of equine trypanosomosis and its vectors in Wolayta zone, Southern Ethiopia	2010			A cross-sectional study was conducted from October 2008-April 2009 in Humbo, Kindo koysha and Sodo zuria districts selected from Wolayta zone located in Southern Ethiopia to investigate the prevalence and species of trypanosomes infecting equines and identify the fly vectors playing a role in the transmission of trypanosomosis. Blood samples were collected from a total of 214 donkeys, 20 horses a…	Journal of Animal and Veterinary Advances	https://www.scopus.com/inward/record.uri?eid=2-s2.0-77957662136&doi=10.3923%2fjavaa.2010.2061.2066&partnerID=40&md5=06a2b0aa73cb2f217d1c09063bfbd41a	10.3923/javaa.2010.2061.2066	1	0	1		1	0	1		2				1	1	0	1	Surveillance info, care published twice!		Mekurua	1	Ethiopia	1	Wolayta Zone	1	Descriptive, survey, cross-sectional	0	1	n/a	1	1	1	0	0	0	0	294	214	20	60	2
3	Elshafie E.I., Sani R.A., Hassan L., Sharma R., Bashir A., Abubakar I.A.	Seroprevalence and risk factors of Trypanosoma evansi infection in horses in Peninsular Malaysia	2013			A cross-sectional study was designed to assess the seroprevalence and risk factors associated with Trypanosoma evansi infection among horses, using a total of 527 blood samples obtained from eight states in Peninsular Malaysia. A structured questionnaire was used to collect data on risk factors associated with T. evansi seroprevalence. The overall seroprevalence detected by card agglutination tes…	Research in Veterinary Science	https://www.scopus.com/inward/record.uri?eid=2-s2.0-84873741961&doi=10.1016%2fj.rvsc.2012.09.004&partnerID=40&md5=13d7050e7a0e680407fc621d61d1fdad	10.1016/j.rvsc.2012.09.004	1	0	1		1	0	1		2				1	1	0	1	Surveillance		E Elshafie	2	Malaysia	1	Peninsular	1	Descriptive, survey, cross-sectional	0	1	0	1	1	1	0	0	0	1	527	0	527	0	2
3	Monzón C.M.	Serological diagnosis of Trypanosoma evansi (Steel, 1885) in horses using a direct agglutination test	1993			A direct agglutination test is described to diagnose 'Mal de Caderas' caused by Trypanosoma evansi. The antigen used was a suspension of trypsin-treated parasites stabilized with formalin. The test was evaluated in horses with both natural and experimental infections. Test sensitivity and specificity were 94 and 97%, respectively. Treatment of serum with 2-mercaptoethanol before testing permitted…	Veterinary Parasitology	https://www.scopus.com/inward/record.uri?eid=2-s2.0-0027477347&doi=10.1016%2f0304-4017%2893%2990173-K&partnerID=40&md5=b330d2affe155a96ff3a29e845f9b170	10.1016/0304-4017(93)90173-K	1	0	1		1	0	1		2				1	1	0	1	Diagnostic development		Monzon	1	Argentina	1	Formosa	4	Single gate and double gate	0	1	0	0	1	0	1	0	0	0	270	0	270	0
3	Alemu T., Luckins A.G., Phipps L.P., Reid S.W.J., Holmes P.H.	The use of enzyme linked immunosorbent assays to investigate the prevalence of Trypanosoma equiperdum in Ethiopian horses	1997			A field study involving 309 horses was undertaken in the provinces of Arsi and Bale in the Ethiopian highlands to investigate the prevalence of Trypanosoma equiperdum infections using enzyme linked immunosorbent assays (ELISAs) for the detection of both trypanosomal antigen and antibody. Adult horses of both sexes were examined for clinical signs of T. equiperdum infection and serum samples were …	Veterinary Parasitology	https://www.scopus.com/inward/record.uri?eid=2-s2.0-0030821540&doi=10.1016%2fS0304-4017%2896%2901139-9&partnerID=40&md5=0cb2b3fd17de035bf8853e074f4b46dc	10.1016/S0304-4017(96)01139-9	1	0	1		1	0	1		2				1	1	0	1	Surveillance info		Alemu	2	Ethiopia	1	Arsi and Bale	4	Descriptive, survey, cross sectional	0	1	n/a	1	1	1	0	1	0	1	309	0	309	0	2
2	Bassarak, B.; Moser, I.; Menge, C.	In vitro production of Trypanosoma equiperdum antigen and its evaluation for use in serodiagnosis of dourine	2016			A modified Baltz's in vitro cultivation system for the propagation of Trypanosoma equiperdum strain OVI was established to develop a replacement for the conventional production procedure of dourine diagnostic antigen in rats. To increase trypanosome yields we designed an optimized culture medium by addition of supplemental compounds. Trypanosomes were adapted to this medium by two succeeding cult…	Veterinary Parasitology, 2016, 223, pp 133-140		http://www.cabi.org/vetmedresource/abstract/20163226509	1	0	1		1	1	0	Comparison tests	1	1	Tested against 180 field equine sera		1	1	0	1	Diagnostic development		Bassarak	1	Germany	1	Jena	1	Two gate, blinded multi-laboratory comparison	0	1	n/a	0	1	0	1	0	0	0
3	Abebe R., Wolde A.	Preliminary survey on equine trypanosomosis and its vectors in Asosa and Homosha districts in Benishangul Gumuz regional state, Northwest Ethiopia	2010			A preliminary survey was conducted in January 2009 in four peasant associations (PAs) selected from Asosa and Homosha districts in Benishangul Gumuz Regional State, northwest Ethiopia to estimate the prevalence of trypanosome infection in equine species, identify the trypanosomes species encountered and investigate flies playing a role in the transmission of trypanosomosis. Blood samples were col…	Livestock Research for Rural Development	https://www.scopus.com/inward/record.uri?eid=2-s2.0-77953782156&partnerID=40&md5=5e305145a1c60f8c1bd4554ed0862526		1	0	1		1	0	1	duplicate of line 450	2				1	1	0	1	Surveillance		Abebe	1	Ethiopia	1	Northwest, Assoa and Homosha in Benishangul Gumuz Regional State	4	Descriptive, survey, cross sectional	0	1	n/a	1	1	1	0	1 PVC/BCS only	0	0	386	334	0	52	2
1	Waheed, M. A.; Qureshi, G. H.; Gondal, J. I.	A report on surra in Gujranwala.	2003	Pakistan	English	A project was conducted to study the prevalence, clinical signs, treatment response and necropsy findings in equine suffering from surra in Gujranwala, Pakistan. A total of 34 334 animals (15 597 horses, 5212 mules and 13 525 donkeys) were brought to the Brooke Hospital for Animals and were tested for a five year period, between April 1997 and December 2002. The data showed that out of 34 334 ani…	Pakistan Veterinary Journal			1	0	1		1	0	1		2				1	1	0	1	Surveillance		Waheed	1	Pakistan	1	Gujranwala	0	Descriptive, survey, longitudinal, retrospective	0	1	n/a	0	1	1* nb this is included in conference presentation with larger numbers	0	1 *mortality data	1	0	34334	13525	15597	5212	3
1	Gondal, J. I.; Ahmad, H.	Zoonotic and infectious diseases: dealing with disease outbreaks: a report on surra (trypanosomiasis) in Gujranwala, Pakistan.	2010	UK	English	A project was conducted to study the prevalence, clinical signs, treatment response and necropsy findings in equines suffering from surra in Gujranwala. For this purpose 73497 animals were tested over a period from April 1997 to January 2010. The data showed that out of 73497 animals tested, 2910 were positive. From April 1997 to March 1998, the prevalence was 10.46%. In the month of September 19…	The 6th International Colloquium on Working Equids: learning from others. Proceedings of an International Colloquium, New Delhi, India, 29 November - 2 December 2010			1	0	1		1	0	1		2				1	1	0	1	Intervention and testing		Gondal	1	Pakistan	1	Gujranwala	0	Descriptive, survey, longitudinal, retrospective	0	1	n/a	0	1	1	0	0	1 reference to positive response to intervention, development of a treatment protocol, 8 recommendations!	1 reference to owner education	73497	29766	32434	11297	3
5	Kumar R. Yadav S.C. Kumar S. Dilbaghi N.	Development of membrane-based flow-through assay for detection of trypanosomosis in equines.	2020			A rapid flow-through immunoassay using protein A labeled gold nanoparticles (GNPs) for the qualitative detection of trypanosomosis in equine serum samples was developed. The flow-through device consisted of antigen-coated nitrocellulose membrane fixed on absorbent pads. The GNPs based detection probe was used as the colored marker. The assay can be employed for the detection of Trypanosoma specif…	Journal of Parasitic Diseases. 44 (1) (pp 99-104), 2020. Date of Publication: 01 Mar 2020.	WebBridge		1	0	1		1	1	0	in vitro test only ?	1	1	Diagnostic test, review full text to evaluate if field samples tested		1	1	0	1	Diagnostic development		Kumar	1	India	1	Hisar	1	Single gate, expt	1	1	n/a	0	1	0	1 Reports on experimental infections banked serum only consider excluding	0	0	0
1	Bhatt, P.; Singh, G. D.; Singhal, S.	Management of trypanosomosis in a horse using diminazine aceturate.	2010	India	English	A report on the treatment of tyrpanosomiasis in a 4-year-old indigenous horse using diminazine aceturate was discussed. Highlight of the report focused on the diagnosis and treatment done at the Veterinary Teaching Hospital in Uttarakhand, India.	Veterinary Practitioner			1	0	1		1	0	1		2				1	1	0	1	Case report		Bhatt	1	India	1	Uttarakhand	4	Case report	n/a	1	n/a	n/a	1	1	0	1	1	0	1	0	1	0	3
3	Marenzoni M.L., Cuteri V., De Parri F., Danzetta M.L., Yilmaz Z., Yaramiş C.P., Kennerman E., Or M.E., Marchi S., Casciari C., De Mia G.M., Valente C., Costarelli S.	A pilot study on the epidemiological status of equine infectious anaemia, equine viral arteritis, glanders, and dourine in Turkey	2013			A serological investigation of equine infectious anaemia (EIA), equine viral arteritis (EAV), glanders, and dourine was conducted on the sera of 346 Turkish horses using a combination of tests in series (ELISA and agar gel immunodiffusion) for EIA, virus neutralisation for EAV, and complement fixation (CF) for glanders and dourine. Forty-nine sera showed anticomplementary reactions and were not a…	Turkish Journal of Veterinary and Animal Sciences	https://www.scopus.com/inward/record.uri?eid=2-s2.0-84875009656&doi=10.3906%2fvet-1110-46&partnerID=40&md5=93f96220443dc400459167fcd927e78a	10.3906/vet-1110-46	1	0	1		1	0	1		2				1	1	0	1	Surveillance		Marenzoni	2	Turkey	1	Istanbul, Izmir, Bursa (border with Europe)	4	Descriptive, survey, cross sectional	0	1	n/a	1	0	1	0	0	0	0	346	0	346	0	2
1	Bharkad, G. P.; Bhikane, A. U.; Raote, Y. V.; Markandeya, N. M.; Khan, M. A.	Surra in a Kathiawari mare - a case report.	2005	India	English	A seven-year-old Kathiawari mare was presented to the polyclinic of the Veterinary College in Udgir, India, with a history of progressive loss of body weight, anorexia, dullness, weakness and restlessness of 10-day duration [date not given]. Clinical examination revealed profuse sweating, rapid and deep abdominal respiration, tachycardia, fever, pale conjunctiva and oedema of limbs. Haematologica…	Intas Polivet			1	0	1		1	0	1		2				1	1	0	1	Case report		Bharkad	1	India	1	Ugdir	4	Case report	n/a	1	n/a	n/a	1	1	0	1	1	0	1	0	1	0	3
5	Naseema U. Vairamuthu S. Balachandran C. Ravikumar G.	PCR based diagnosis of trypanosomiasis in thoroughbred horses in Chennai.	2017			A study was conducted to evaluate the conventional PCR amplification technique using specific primers for trypanosomes to detect trypanosomiasis in equines. Blood samples were collected from 80 horses maintained in an organized stud farm in Chennai. Wet film examination did not reveal trypanosomes in any of the tested samples. When PCR was carried out in the 80 blood samples using TR3 and TR4 pri…	Indian Veterinary Journal. 94 (8) (pp 81-82), 2017. Date of Publication: August 2017.	WebBridge		1	0	1		1	0	1		2				1	1	0	1	Surveillance		Naseema	1	India	1	Chennai	1	Descriptive, survey, cross sectional	0	1	n/a	1	1	1	0	0	0	0	80	0	80	0	2
3	Assefa E., Abebe G.	Drug-resistant Trypanosoma congolense in naturally infected donkeys in north Omo Zone, southern Ethiopia	2001			A three-part study was conducted to determine the efficacy of isometamidium chloride in donkey populations naturally infected with trypanosomes in north Omo Zone, southern Ethiopia. In the first, 373 randomly selected donkeys from four villages were examined for trypanosome infections by the dark ground/phase contrast buffy coat technique (BCT) in November 1999. The trypanosome prevalence was 18.…	Veterinary Parasitology	https://www.scopus.com/inward/record.uri?eid=2-s2.0-0035979827&doi=10.1016%2fS0304-4017%2801%2900489-7&partnerID=40&md5=1f8f273a909042f85c90259a0fa39118	10.1016/S0304-4017(01)00489-7	1	0	1		1	0	1		2				1	1	0	1	Survillance, treatment		Assefa	1	Ethiopia	1	North Omo Zone	4	Descriptive, survey, cross sectional	0	1	n/a	1	1	1	0	0	1	0	373	373	0	0	2
1	Usman, S. B.; Babatunde, O. O.; Oladipo, K. J.; Felix, L. A. G.; Gutt, B. C.; Dongkum, C.	Epidemiological survey of animal trypanosomiasis in Kaltungo Local Government Area Gombe State Nigeria.	2008	Japan	English	A total of 450 blood samples randomly collected from 218 (48.4%) cattle, 66 (14.7%) sheep, 112 (24.9%) goats, 4 (0.9%) donkeys and 50 (11.1%) pigs from randomly selected herds from 8 villages in 4 districts (Bule-Kaltin, Tungo, Kaltungo-East and Kaltungo-West) of Kaltungo LGA were examined for haemoparasites. The 450 animals comprised 115 (25.6%) males and 335 (74.4%) females. Of the males, 76 (6…	Journal of Protozoology Research			1	0	1		1	0	1		2				1	1	0	1	Surveillance		Usman	1	Nigeria	1	Gombe State	1	Descriptive, survey, cross sectional	0	1	n/a	0	0	1	0	0	0	0	4	4	0	0	2
2	Aquino, L. P. C. T.; Machado, R. Z.; Lemos, K. R.; Marques, L. C.; Garcia, M. V.; Borges, G. P.	Antigenic characterization of Trypanosoma evansi using sera from experimentally and naturally infected bovines, equines, dogs, and coatis.	2010			Abstract The present research investigated the presence of T. evansi antibodies in animals from the subregion of Nhecolandia, in the Pantanal Sul-mato-grossense, by means of an enzyme linked immunosorbent assay (ELISA) and indirect immunofluorescence antibody test (IFAT), and the pattern of polypeptide recognition by sera from experimentally and naturally infected hosts using Western blotting. Se…	Revista Brasileira de Parasitologia Veterinária, 2010, 19, 2, pp 112-118		http://www.cabi.org/vetmedresource/abstract/20103365423	1	0	1		1	0	1		2				1	1	0	1	Surveillance, ?diagnostics		Aquino	1	Brazil	1	Nhecolandia, Pantanal Sul-mato-grossense		Descriptive, survey, cross sectional	0	1	n/a	1	1	1	0	0	0	0	98	0	98	0	2
3	Monzon C.M., Mancebo O.A., Russo A.M.	Antibody levels by indirect ELISA test in Trypanosoma evansi infected horses following treatment with quinapyramine sulphate	2003			An ELISA test was used to determine the persistence of antibody levels in horses following treatment for Trypanosoma evansi. In 17 horses with T. evansi from two farms treated and cured with quinapyramine sulphate, ELISA antibody levels fell progressively post-treatment, but remained with positive results for 22.6 months in one horse, 12.8 months in a second, 4.1 months in another four and 2.3 mo…	Veterinary Parasitology	https://www.scopus.com/inward/record.uri?eid=2-s2.0-0037454731&doi=10.1016%2fS0304-4017%2802%2900331-X&partnerID=40&md5=d8461ffaf64c355f2899a7a800b98c81	10.1016/S0304-4017(02)00331-X	1	0	1		1	0	1		2				1	1	0	1	Surveillance, intervention		Monzon	1	Argentina	1	Formosa	4	Descriptive, survey, outbreak investigation	0	1	n/a	0	1	1	0	1	1	0	39	0	39	0	1
3	Singh V., Chaudhari S.S., Kumar S., Chhabra M.B.	Polyclonal antibody-based antigen-detection immunoassay for diagnosis of Trypanosoma evansi in buffaloes and horses	1995			An enzyme-linked immunosorbent assay (ELISA) was employed for the detection of Trypanosoma evansi antigens in serum samples of field cases of buffaloes and horses in northern India. In 323 naturally infected/suspected buffaloes, circulating antigenaemia was detected in 180 (55.72%), whereas parasitaemia by wet blood smear examination was found in 62 (19.19%) only. The antigen-ELISA was positive i…	Veterinary Parasitology	https://www.scopus.com/inward/record.uri?eid=2-s2.0-0028890374&doi=10.1016%2f0304-4017%2894%2900689-A&partnerID=40&md5=6707738484bf7e57b800f433ec7541a9	10.1016/0304-4017(94)00689-A	1	0	1		1	0	1		2				1	1	0	1	Diagnostic development		Singh	1	India	1	Hisar	1	Two gate, descriptive, survey (categorised as healthy/sick)	0	1	n/a	0	1	0	1	0	0	0
3	Sinshaw A., Abebe G., Desquesnes M., Yoni W.	Biting flies and Trypanosoma vivax infection in three highland districts bordering lake Tana, Ethiopia	2006			An epidemiological study was conducted to determine the prevalence of trypanosomosis in cattle, small ruminants and Equidae, and to identify biting flies; potential mechanical vectors of trypanosomes in the three districts of Bahir Dar Zuria, Dembia and Fogera, bordering lake Tana, Ethiopia. About 1509 cattle, 798 small ruminants and 749 Equidae were bled for the prevalence study using the buffy-…	Veterinary Parasitology	https://www.scopus.com/inward/record.uri?eid=2-s2.0-33750088473&doi=10.1016%2fj.vetpar.2006.06.032&partnerID=40&md5=27c786c5c72b6d3522f6c786dd245206	10.1016/j.vetpar.2006.06.032	1	0	1		1	0	1	but all negative	2				1	1	0	1	Surveillance		Sinshaw	2	Ethiopia	1	Lake Tana	4	Descriptive, survey, cross sectional	0	1	n/a	1	1	1	0	0	0	0	749	608	0	141	2
2	Tamarit, A.; Gutierrez, C.; Arroyo, R.; Jimenez, V.; Zagalá, G.; Bosch, I.; Sirvent, J.; Alberola, J.; Alonso, I.; Caballero, C.	Trypanosoma evansi infection in mainland Spain.	2010			An outbreak of Trypanosoma evansi infection that occurred in mainland Spain is described. The outbreak occurred on an equine and camel farm to which dromedary camels from an infected area of the Canary Islands had recently been introduced. One of these camels developed clinical signs and T. evansi was discovered in a blood smear examination. The herd was evaluated in order to determine the extent…	Veterinary Parasitology, 2010, 167, 1, pp 74-76		http://www.cabi.org/vetmedresource/abstract/20103067848	1	0	1		1	0	1		2				1	1	0	1	Outbreak		Tamarit	1	Spain	0	Alicante	1	Descriptive, survey, cross sectional outbreak investigation	0	1	0	0	1	1	0	0	1	0	70	20	50		1
3	Berlin D., Nasereddin A., Azmi K., Ereqat S., Abdeen Z., Baneth G.	Longitudinal study of an outbreak of Trypanosoma evansi infection in equids and dromedary camels in Israel	2010			An outbreak of trypanosomoasis caused by Trypanosoma evansi involving horses, camels and donkeys occurred in a farm in Israel. A longitudinal study of two outbreak phases was conducted which included clinical monitoring, blood smears, packed cell volume (PCV), serology and polymerase chain reaction (PCR) followed by reverse dot blot (RDB) for the molecular detection of infection. This was the fir…	Veterinary Parasitology	https://www.scopus.com/inward/record.uri?eid=2-s2.0-78649315621&doi=10.1016%2fj.vetpar.2010.09.002&partnerID=40&md5=dde58bb3d234a0d6c7548adb6b4eabb8	10.1016/j.vetpar.2010.09.002	1	0	1		1	0	1		2				1	1	0	1	Surveillance		Berlin	2	Israel	0	Southern Dead Sea	1	Descriptive, survey, cross sectional and longitudinal	0	1	n/a	1	1	1	1	1	1	0	20	13	7	0	1
3	Kumar R., Jain S., Kumar S., Sethi K., Kumar S., Tripathi B.N.	Impact estimation of animal trypanosomosis (surra) on livestock productivity in India using simulation model: Current and future perspective	2017			Animal trypanosomosis (surra), caused by Trypanosoma evansi, is one of the most important diseases in livestock and wild animals in India. The disease is prevalent across all agro-climatic regions of India, and has a considerable impact on the country's livestock economy through direct and indirect impact on livestock productivity. In the present study, the economic losses on livestock productivi…	Veterinary Parasitology: Regional Studies and Reports	https://www.scopus.com/inward/record.uri?eid=2-s2.0-85021692302&doi=10.1016%2fj.vprsr.2017.06.008&partnerID=40&md5=de1424898455ef895108c5809229fdc9	10.1016/j.vprsr.2017.06.008	1	0	1		1	0	1	systematic ?	2				1	1	0	1	Read properly		Kumar	1	India	1	Hisar	1	Simulation model of economic impact using published data	n/a	1	n/a	0	1	0	0	1 morbidity and mortality model	0	1 cost of disease
3	ElShafie E.I., Sani R.A., Hassan L., Sharma R., Bashir A., Abubakar I.A.	Active infection and morphometric study of Trypanosoma evansi among horses in Peninsula Malaysia	2013			Apart from occasional reports of clinical disease affecting horses, there is no information about Trypanosoma evansi in horses in Peninsula Malaysia. Thus, a cross-sectional study was conducted in eight states in Peninsula Malaysia to determine the active presence of T. evansi in horses. A total of 527 blood samples were obtained and examined by haematocrit centrifugation technique (HCT), Giemsa-…	Tropical Biomedicine	https://www.scopus.com/inward/record.uri?eid=2-s2.0-84884780901&partnerID=40&md5=5b0000a1c14ad3b8052187ce496a5e53		1	0	1		1	0	1		2				1	1	0	1	Surveillance		ElShafie	2	Malaysia	1	Peninsula Malaysia	1	Descriptive, survey, cross sectional	0	1	n/a	1	1	0 Removed as ElShafie et al 2013 reports seroprevalence	0	1 mentions health status of positive samples	0	0	527	0	527	0	2
3	Sumbria D., Singla L.D., Kumar R., Bal M.S., Kaur P.	Comparative seroprevalence and risk factor analysis of Trypanosoma evansi infection in equines from different agro-climatic zones of Punjab (India)	2017			As parasitaemia is low and fluctuating during the chronic stage of infection, accurate detection of Trypanosoma evansi in blood is difficult. The primary aims of this investigation were to assess for the first time the seroprevalence of T. evansi in all agro-climatic zones of Punjab, by indirect enzyme-linked immunosorbent assay (iELISA) and card agglutination test (CATT/7! evansi), and to evalua…	OIE Revue Scientifique et Technique	https://www.scopus.com/inward/record.uri?eid=2-s2.0-85044754154&doi=10.20506%2frst36.3.2729&partnerID=40&md5=2b3efa7641c06c9d4b7395dafca2bb08	10.20506/rst36.3.2729	1	0	1		1	0	1		2				1	1	0	1	Surveillance		Sumbria	1	India	1	Punjab	1	Descriptive, survey, cross sectional	1	1	n/a	1	1	1	0	1 risk factors	0	0	319		296		2
3	Nurcahyo W., Yowi M.R.K., Hartati S., Prastowo J.	The prevalence of horse trypanosomiasis in Sumba Island, Indonesia and its detection using card agglutination tests	2019			Background and Aim: Horses have a strategic and vital role to play in the lives of the people of Sumba Island, East Nusa Tenggara Province. They act as social animals that are involved in death ceremonies, horse races, and during pasola, thereby supporting tourism, and are given away as dowry in wedding ceremonies. This study aimed to investigate the prevalence of trypanosomiasis among horses in …	Veterinary World	https://www.scopus.com/inward/record.uri?eid=2-s2.0-85068788002&doi=10.14202%2fvetworld.2019.646-652&partnerID=40&md5=9fc5f4f2a1f60f0c9d663e63b5378e41	10.14202/vetworld.2019.646-652	1	0	1		1	0	1		2				1	1	0	1	Surveillance, barriers		Nurcahyo	1	Indonesia	1	Sumba Island	1	Descriptive, survey, cross sectional and longitudinal	1	1	n/a	1	1	1	0	1 demographics only	0	1	211	0	211	0	2
3	Gomes F.A., Jansen A.M., Machado R.Z., Pena H.F.J., Fumagalli M.J., Silva A., Alves B.F., Roque A.L.R., Figueiredo L.T.M.	Serological evidence of arboviruses and coccidia infecting horses in the Amazonian region of Brazil	2019			Background Arboviruses and protozoans can cause neurologic disorders in horses. In Brazilian Amazon, several horses presenting signs compatible with disorders caused by these infectious agents have been observed. Objective To contribute to the knowledge of this epidemiological picture, we sought to construct a serological diagnostic panel for neurotrophic infectious agents in local horses. Materi…	PLoS ONE	https://www.scopus.com/inward/record.uri?eid=2-s2.0-85076405809&doi=10.1371%2fjournal.pone.0225895&partnerID=40&md5=10950a3e22f015f8eb4aa032fa2da444	10.1371/journal.pone.0225895	1	0	1		1	0	1	negative?	2				1	1	0	1	Surveillance		Gomes	1	Brazil	1	Amazonian Region (Roraima state)	1	Descriptive, survey, cross sectional	1	1	n/a	0	0	1	0	0	0	0	213	0	213	0	2
1	Hadush Birhanu; Fikru, R.; Mussa Said; Weldu Kidane; Tadesse Gebrehiwot; Ashenafi Hagos; Tola Alemu; Tesfaye Dawit; Berkvens, D.; Goddeeris, B. M.; Büscher, P.	Epidemiology of Trypanosoma evansi and Trypanosoma vivax in domestic animals from selected districts of Tigray and Afar regions, Northern Ethiopia.	2015	UK	English	Background: African animal trypanosomosis, transmitted cyclically by tsetse flies or mechanically by other biting flies, causes serious inflictions to livestock health. This study investigates the extent of non-tsetse transmitted animal trypanosomosis (NTTAT) by <i xmlns="http://www.w3.org/1999/xhtml">Trypanosoma</i> (<i xmlns="http://www.w3.org/1999/xhtml">T.</i>) <i xmlns="http://www.w3.org/199…	Parasites and Vectors			1	0	1		1	0	1		2				1	1	0	1	Surveillance		Birhanu	2	Ethiopia	1	Northern Ethiopia (Tigray, Afar)	0	Descriptive, survey, cross sectional	1	1	n/a	1	1	1	1	1 (PCV only)	0	0	119	84	25	10	2
1	Ahmed Yasine; Hagos Ashenafi; Geldhof, P.; Brantegem, L. van; Vercauteren, G.; Merga Bekana; Alemu Tola; Soom, A. van; Duchateau, L.; Goddeeris, B.; Govaere, J.	Histopathological lesions in reproductive organs, distal spinal cord and peripheral nerves of horses naturally infected with Trypanosoma equiperdum.	2019	UK	English	Background: Dourine, a venereal transmitted trypanosomosis caused by <i xmlns="http://www.w3.org/1999/xhtml">Trypanosoma equiperdum</i>, has different clinical signs related to the reproductive and nervous system. Pathologic tissue changes associated with the disease are poorly described. The present study describes the histopathological lesions in naturally <i xmlns="http://www.w3.org/1999/xhtml…	BMC Veterinary Research		10.1186/s12917-019-1916-7	1	0	1		1	0	1		2				1	1	0	1	Pathology only		Yasine	2	Ethiopia	1	Arsi-Bale	0	Case series	1	1	n/a	1	1	0	0	1	0	0	4	0	4	0
5	Raftery A.G. Jallow S. Coultous R.M. Rodgers J. Sutton D.G.M.	Variation in disease phenotype is marked in equine trypanosomiasis.	2020			Background: Equine trypanosomiasis is a severe and prevalent disease that has the greatest impact globally upon working equids due to its distribution across lower income countries. Morbidity and mortality rates are high; disease management strategies in endemic regions are ineffective and cost prohibitive. Individual variation in disease phenotype in other species suggests host factors could rev…	Parasites and Vectors. 13 (1) (no pagination), 2020. Article Number: 148. Date of Publication: 21 Mar 2020.	WebBridge		1	0	1		1	0	1		2				1	1	0	1	Surveillance?		Raftery	2	Gambia	1	Central River Region	0	Descriptive, survey, cross sectional	1	1	1	1	1	1	0	1	0	1	247	141	106	0	3
5	Raftery A.G. Jallow S. Rodgers J. Sutton D.G.M.	Safety and efficacy of three trypanocides in confirmed field cases of trypanosomiasis in working equines in The Gambia: a prospective, randomised, non-inferiority trial.	2019			BACKGROUND: Globally, working equines have a continued and growing socioeconomic role in supporting the livelihoods of between 300-600 million people in low income countries which is rarely recognised at a national or international level. Infectious diseases have significant impact on welfare and productivity in this population and equine trypanosomiasis is a priority disease due to its severity …	PLoS neglected tropical diseases. 13 (3) (pp e0007175), 2019. Date of Publication: 01 Mar 2019.	WebBridge		1	0	1		1	0	1		2				1	1	0	1	Intervention		Raftery	2	Gambia	1	Central River Region	0	Randomised, non-inferiority trial	1	0	1	1	1	0 data presented elsewhere	0	1	1	1	162	47	115	0
3	Muhanguzi D., Mugenyi A., Bigirwa G., Kamusiime M., Kitibwa A., Akurut G.G., Ochwo S., Amanyire W., Okech S.G., Hattendorf J., Tweyongyere R.	African animal trypanosomiasis as a constraint to livestock health and production in Karamoja region: A detailed qualitative and quantitative assessment	2017			Background: Nagana (African Animal Trypanosomiasis-AAT) and tick-borne diseases (TBDs) constrain livestock production in most parts of sub-Saharan Africa. To this realisation, Uganda government set up an African trypanosomiasis (AT) control unit, which among other activities generates national tsetse control priority maps using apparent tsetse density data. Such maps underestimate mechanically tr…	BMC Veterinary Research	https://www.scopus.com/inward/record.uri?eid=2-s2.0-85034854655&doi=10.1186%2fs12917-017-1285-z&partnerID=40&md5=450f34a37e1c6cb82bf5a354856baa5e	10.1186/s12917-017-1285-z	1	0	1		1	0	1		2				1	1	0	1	Surveillance		Muhanguzi	1	Uganda	1	Karamoja	0	Descriptive, survey, cross sectional	1	1	n/a	1	1	1	0	0	0	1	71	71	0	0	2
3	Aregawi W.G., Agga G.E., Abdi R.D., Büscher P.	Systematic review and meta-analysis on the global distribution, host range, and prevalence of Trypanosoma evansi	2019			Background: Surra is an animal trypanosomosis, caused by infection with Trypanosoma evansi and leading to severe economic loss due to mortality and morbidity. Compared to tsetse-transmitted animal trypanosomoses, little attention is given to the epidemiology and control of surra. Understanding its epidemiology is a first step in local and global efforts to control the disease. We conducted a syst…	Parasites and Vectors	https://www.scopus.com/inward/record.uri?eid=2-s2.0-85060909038&doi=10.1186%2fs13071-019-3311-4&partnerID=40&md5=9fd79127282166b43328581d275d1a3e	10.1186/s13071-019-3311-4	1	0	1		1	0	1	systematic	2				1	1	0	1	Global distribution of disease		Aregawi	2	World	n/a	n/a	0	Systematic review	n/a	1	0	1	1	1 include for checking citations for inclusion	0	0	0	0
3	Rodrigues C.M., Batista J.S., Lima J.M., Freitas F.J., Barros I.O., Garcia H.A., Rodrigues A.C., Camargo E.P., Teixeira M.M.	Field and experimental symptomless infections support wandering donkeys as healthy carriers of Trypanosoma vivax in the Brazilian Semiarid, a region of outbreaks of high mortality in cattle and sheep	2015			Background: The Brazilian Semiarid is the home of the largest herd of donkeys in South America and of outbreaks of Trypanosoma vivax infection of high mortality in dairy cattle and sheep. For a comprehensive understanding of the underlying mechanisms of these outbreaks and epidemiological role of donkeys, we surveyed for T. vivax in wandering donkeys and follow the experimental infection of donke…	Parasites and Vectors	https://www.scopus.com/inward/record.uri?eid=2-s2.0-84945259415&doi=10.1186%2fs13071-015-1169-7&partnerID=40&md5=e550ab5243903d06ca5fc27eaaa9d93a	10.1186/s13071-015-1169-7	1	0	1		1	0	1		2				1	1	0	1	Surveillance		Rodrigues	1	Brazil	1	Mossoro, State of Rio Grande do Norte	1	Descriptive, survey, cross sectional	1	1	n/a	1	1	1	0	1	0	0	180	180	0	0	2
5	Pinchbeck G.L. Morrison L.J. Tait A. Langford J. Meehan L. Jallow S. Jallow J. Jallow A. Christley R.M.	Trypanosomosis in The Gambia: prevalence in working horses and donkeys detected by whole genome amplification and PCR, and evidence for interactions between trypanosome species.	2008			BACKGROUND: The Gambia has an increasing population of equidae largely used for agriculture and transportation. A review of cases at The Gambian Horse and Donkey Trust (GHDT) indicated that a common reason for presentation is a poorly defined medical condition often attributed to trypanosomosis. There are few reports describing the prevalence or the range of clinical signs associated with infecti…	BMC veterinary research. 4 (pp 7), 2008. Date of Publication: 2008.	WebBridge		1	0	1		1	0	1		2				1	1	0	1	Surveillance		Pinchbeck	2	Gambia	1	Central River Region	0	Descriptive, survey, cross sectional	0	1	n/a	1	1	1	1	1 (also dry vs rainy season)	0	0	241	58	183	0	3
5	Ereqat S. Nasereddin A. Al-Jawabreh A. Al-Jawabreh H. Al-Laham N. Abdeen Z.	Prevalence of Trypanosoma evansi in livestock in Palestine.	2020			Background: Trypanosoma evansi is the causative agent of surra, a disease that occurs in many animal species. The disease is responsible for substantial losses in global production and can be fatal if not diagnosed early. This study aims to determine the prevalence of T. evansi in livestock, equids and dromedary camels in Palestine. Method(s): Blood samples were collected during 2015-2017 from do…	Parasites and Vectors. 13 (1) (no pagination), 2020. Article Number: 21. Date of Publication: 13 Jan 2020.	WebBridge	Parasit Vectors. 2020 Jan 13;13(1):21. doi: 10.1186/s13071-020-3894-9.	1	0	1		1	0	1		2				1	1	0	1	Surveillance		Ereqat	1	Palestine	1	West bank, Gaza strip	1	Descriptive, survey, cross sectional	1	1	n/a	1	1	1	0	0	0	0	76	28	46	2	2
1	Turnbull, A.; Wernery, U.; Wernery, R.; Anandh, J. P.; Kinne, J.	Survey of six infectious diseases of feral donkeys in the United Arab Emirates.	2002	UK	English	Blood and serum samples were collected from a total of 62 feral donkeys from 7 different areas in the United Arab Emirates (UAE) during July 1999. Haematological and biochemical parameters in the feral donkeys were assessed and compared with reference values obtained from domestic donkeys in UK. All the 62 sera were also investigated for notifiable and non-notifiable diseases using the following …	Equine Veterinary Education		10.1111/j.2042-3292.2002.tb00135.x	1	0	1		1	0	1		2				1	1	0	1	Surveillance		Turnbull	2	UAE	0	Northern Emirates	1	Descriptive, survey, cross sectional	0	1	n/a	0	1	1	0	0	0	0	62	62	0	0	2
1	Rodrigues, A.; Fighera, R. A.; Souza, T. M.; Schild, A. L.; Soares, M. P.; Milano, J.; Barros, C. S. L.	Outbreaks of trypanosomiasis in horses by Trypanosoma evansi in the state of Rio Grande do Sul, Brazil: epidemiological, clinical, hematological, and pathological aspects.	2005	Brazil	Portuguese	Cases of trypanosomiasis by <i xmlns="http://www.w3.org/1999/xhtml">Trypanosoma evansi</i> were diagnosed in horses in the state of Rio Grande do Sul, Brazil, between 2003 and 2004. In one stud farm (Farm A) with 125 horses, 52 died. Additionally, around 80 mares were sent to Farm A to be bred. Of those, 66 became ill and 56 died after being returned to their farms of origin. Twenty-one horses cl…	Pesquisa Veterinária Brasileira		10.1590/S0100-736X2005000400010	1	0	1		1	0	1		2				1	1	0	1	Outbreak	KG review	KG review	1	Brazil	1	Rio Grande do Sul, Southern Brazil				1			1	1
2	Payne, R. C.; Sukanto, I. P.; Djauhari, D.; Partoutomo, S.; Wilson, A. J.; Jones, T. W.; Boid, R.; Luckins, A. G	Trypanosoma evansi infection in cattle, buffaloes and horses in Indonesia.	1991			Cattle, buffaloes and horses in several areas of Indonesia were examined for evidence of infection with Trypanosoma evansi by the microhaematocrit centrifugation technique (MHCT) and an enzyme-linked immunosorbent assay (ELISA) for detection of antibodies to T. evansi. Evidence of infection was found in animals at each sampling site although differences were seen in prevalence rates between sites…	Veterinary Parasitology, 1991, 38, 2-3, pp 109-119		http://www.cabi.org/vetmedresource/abstract/19910871746	1	0	1		1	0	1		2				1	1	0	1	Surveillance		Payne	2	Indonesia	1	Aceh, East Sumba, North and South Sulawesi, Central Java)	0	Descriptive, survey, cross sectional	0	1	n/a	1	1	1	0	0	0	0	347	0	347	0	2
3	Caporale V.P., Biancifiori F., Frescura F., Di Matteo A., Nannini D., Urbani G.	Comparison of various tests for the serological diagnosis of Trypanosoma equiperdum infection in the horse	1981			Comparative tests such as FAT, ELISA, RIA, IEO and CF in the diagnosis of dourine in the horse have proved a satisfactory concordance ratio of the ELISA with CF, which seems to be the most reliable test. Discrepancies have been observed as to the other tests which appear less sensitive than CF test. © 1981.	Comparative Immunology, Microbiology and Infectious Diseases	https://www.scopus.com/inward/record.uri?eid=2-s2.0-0019804686&doi=10.1016%2f0147-9571%2881%2990009-6&partnerID=40&md5=a619e7415869daa5f01429e506bc2109	10.1016/0147-9571(81)90009-6	1	0	1		1	0	1	review ?	2				1	1	0	1	Diagnostic development		Caporale	1	Italy	0	Teramo	1	Single and Two gate	0	1	1	0	1	0	1	0	0	0	251
1	Getachew, M.; Alemayehu, F.; Chala, C.; Amare, B.; Kassa, D.; Burden, F.; Wernery, R.; Wernery, U.	A cross-sectional sero-survey of some infectious diseases of working equids in Central Ethiopia.	2014	Kenya	English	Despite the large numbers of working equids and their significant contribution towards communities as well as the national economy, the attention given to study the health and welfare problems of working equids in Ethiopia is quite minimal. The main objective of this study was to investigate the sero-prevalence of some important infectious diseases infecting working equids and asses their spatial…	Journal of Veterinary Medicine and Animal Health			1	0	1		1	0	1		2				1	1	0	1	Surveillance		Getachew	2	Ethiopia	1	Central (Addis Adaba, Akaki, North and East Ormia, Souther Wollo zone of Amhara region)	0	Descriptive, survey, cross sectional	1	1	n/a	1	1	1	0	0	0	0	997	662	284	51	2
3	Dargantes A.P., Mercado R.T., Dobson R.J., Reid S.A.	Estimating the impact of Trypanosoma evansi infection (surra) on buffalo population dynamics in southern Philippines using data from cross-sectional surveys	2009			Despite the widespread problem with surra (Trypanosoma evansi) in livestock, there are no published studies on its impact on host populations, probably because of the large financial and time cost involved in performing longitudinal studies. During 2002-6, a cross-sectional survey for T. evansi infection involving 1732 buffaloes from 71 villages in southern Philippines was carried out. Other live…	International Journal for Parasitology	https://www.scopus.com/inward/record.uri?eid=2-s2.0-67649671811&doi=10.1016%2fj.ijpara.2009.02.012&partnerID=40&md5=e1a18a68d7375bfbbcb0dbcee9ea1e01	10.1016/j.ijpara.2009.02.012	1	0	1		1	0	1	not much info re horses	2				1	1	0	1	Surveillance		Dargantes	2	Philippines	1	Mindanao Island	0	Descriptive, survey, cross sectional	1	1	n/a	1	1	1	0	0	0	0	43	0	43	0	2
3	Luciani M., Di Pancrazio C., Di Febo T., Tittarelli M., Podaliri Vulpiani M., Puglielli M.O., Naessens J., Sacchini F.	IgG antibodies from dourine infected horses identify a distinctive Trypanosoma equiperdum antigenic pattern of low molecular weight molecules	2013			Diagnosis and control of dourine is strongly based on serological evidence, but knowledge of the humoral response of horses during infection is limited. In this study we developed a chemiluminescent immunoblotting (cIB) assay to characterise the Trypanosoma equiperdum antigen pattern recognised by IgGs from naturally or experimentally dourine-infected horses and analyse the kinetics of IgG humora…	Veterinary Immunology and Immunopathology	https://www.scopus.com/inward/record.uri?eid=2-s2.0-84871685911&doi=10.1016%2fj.vetimm.2012.11.004&partnerID=40&md5=18fa73ef2703b22f0528504bc76ae9b3	10.1016/j.vetimm.2012.11.004	1	0	1		1	0	1		2				1	1	0	1	Diagnostic development		Luciani	2	Italy	0	Teramo	4	Two gate	1	1	n/a	0	1	0	1	0	0	0
3	Laha R., Sasmal N.K.	Endemic status of Trypanosoma evansi infection in a horse stable of eastern region of India - A field investigation	2008			Diagnosis of Trypanosoma evansi infection in a horse stable of Eastern Region of India on the basis of examination of Giemsa stained blood smears have been done. A high percentage (12.74%) of horses of this stable was found suffering from T. evansi infection. This high prevalence of T. evansi in horses, in this area could be considered as an alarming situation which has never been explored previo…	Tropical Animal Health and Production	https://www.scopus.com/inward/record.uri?eid=2-s2.0-41549127671&doi=10.1007%2fs11250-007-9107-0&partnerID=40&md5=386a202c1d5b315105f5a93bf2bc8284	10.1007/s11250-007-9107-0	1	0	1		1	0	1		2				1	1	0	1	Surveillance		Laha	1	India	1	West Bengal	4	Descriptive, case series, outbreak investigation	0	1	n/a	1	1	1	0	1	1	0	102	0	102	0	1
5	Davkharbayar B. Davaasuren B. Narantsatsral S. Battur B. Punsantsogvoo M. Battsetseg B. Mizushima D. Inoue N. Suganuma K.	Treatment Efficiency of Combination Therapy With Diminazene Aceturate and Quinapyramine Sulfate in a Horse With Dourine.	2020			Dourine is a lethal protozoan disease of equids, and it is caused by Trypanosoma equiperdum infection via coitus. To date, treatment strategies against the dourine are not recommended because of the frequent relapses; therefore, the World Organisation for Animal Health recommends the stamping-out policy for the control of dourine. Our previous studies have revealed a number of horses with dourine…	Journal of Equine Veterinary Science. 87 (no pagination), 2020. Article Number: 102905. Date of Publication: April 2020.	WebBridge		1	0	1		1	0	1		2				1	1	0	1	Intervention		Davkharbayar	2	Mongolia	1	Knentii Province	0	Case report	1	1	n/a	0	1	1	0	1	1	0	1	0	1	0	3
3	Bonfini B., Tittarelli M., Luciani M., Di Pancrazio C., Rodomonti D., Iannetti L., Podaliri Vulpiani M., Di Febo T.	Development of an indirect ELISA for the serological diagnosis of dourine	2018			Dourine is a parasitic venereal disease of equines caused by T. equiperdum. Humoral antibodies are found in infected animals, but diagnosis of dourine must include history, clinical, and pathological findings in addition to serology. Complement Fixation Test (CFT) is the Office International des Epizooties (OIE) recommended test for international trade; however, some uninfected equines may give i…	Veterinary Parasitology	https://www.scopus.com/inward/record.uri?eid=2-s2.0-85052955676&doi=10.1016%2fj.vetpar.2018.08.014&partnerID=40&md5=370a694fdec5a4bad575bb38961364e2	10.1016/j.vetpar.2018.08.014	1	0	1		1	0	1	comparison tests, unknown experimental inf	2				1	1	0	1	Diagnostic development		Bonfini	1	Italy	0	Teramo	4	Two gate	1	1	n/a	0	1	0	1	0	0	0
3	Mungun-Ochir B., Horiuchi N., Altanchimeg A., Koyama K., Suganuma K., Nyamdolgor U., Watanabe K.-I., Baatarjargal P., Mizushima D., Battur B., Yokoyama N., Battsetseg B., Inoue N., Kobayashi Y.	Polyradiculoneuropathy in dourine-affected horses	2019			Dourine is an equine protozoan disease caused by Trypanosoma equiperdum. Dourine-afflicted animals die after developing neurological clinical signs, such as unilateral paresis. The disease has been a problem for many years; however, the pathogenesis regarding the neurological clinical signs of dourine has been unclear. In the present study, we conducted a histopathological examination in order to…	Neuromuscular Disorders	https://www.scopus.com/inward/record.uri?eid=2-s2.0-85065474521&doi=10.1016%2fj.nmd.2019.03.005&partnerID=40&md5=89de9f93e5b5f8c3389011f823676bfb	10.1016/j.nmd.2019.03.005	1	0	1		1	0	1		2				1	1	0	1	Pathology only		Mungun-Ochir	2	Mongolia	1	No detaila	0	Case series	1	1	n/a	0	1	0	0	1	0	0	4	0	4	0
3	Pascucci I., Di Provvido A., Cammà C., Di Francesco G., Calistri P., Tittarelli M., Ferri N., Scacchia M., Caporale V.	Diagnosis of dourine in outbreaks in Italy	2013			Dourine is trypanosomosis that affects equids, it's mainly sexually transmitted. The disease was first eradicated in Italy in the 1940s, but there was then a serious epidemic in the mid-70s. After sporadic reports at the end of the 1990s, in May 2011 it was reported once more. Clinical diagnosis of dourine can be complex, as clinical signs and gross lesions are not always present. Direct laborato…	Veterinary Parasitology	https://www.scopus.com/inward/record.uri?eid=2-s2.0-84873749565&doi=10.1016%2fj.vetpar.2012.12.006&partnerID=40&md5=af4edaa330c94da92af379fab19c6f16	10.1016/j.vetpar.2012.12.006	1	0	1		1	0	1		2				1	1	0	1	Surveillance, diagnostics		Pascucci	1	Italy	1	Sicily, Campania	4	Case series, epidemiology/ pathology of outbreak	0	1	n/a	1	1	1	0	1	0	0	118	0	118	0	1
5	Tuntasuvan D. Jarabrum W. Viseshakul N. Mohkaew K. Borisutsuwan S. Theeraphan A. Kongkanjana N.	Chemotherapy of surra in horses and mules with diminazene aceturate.	2003			During June-July 2000, an outbreak of surra occurred on an equine breeding farm in Khonkaen Province, Thailand. Forty-two percent of pregnant mares aborted or gave stillbirth and 40% (19/47) of horses and 10% (1/10) of mules died from surra. In August 2000 Trypanosoma evansi were detected in the remaining animals (28 horses and nine mules) on the farm by blood smear and/or the haematocrit centrif…	Veterinary Parasitology. 110 (3-4) (pp 227-233), 2003. Date of Publication: 02 Jan 2003.	WebBridge		1	0	1		1	0	1		2				1	1	0	1	Outbreak, intervention		Tuntasuvan	1	Thailand	1	Khonkaen Province	4	Outbreak investigation and treatment of positive cases	0	1	n/a	1	1	1	1	1	1	0	37		28	9	1
5	Mangana-Vougiouka O. Boutsini S. Ntousi D. Patakakis M. Orfanou E. Zafiropoulou K. Dilaveris D. Panagiotatos D. Nomikou K.	Epizootiological investigation of the most important infectious equine diseases in Greece.	2013			During the period 2001 to 2008, a total of 7, 872 equine sera were tested at the Centre of Veterinary Institutes of Athens. Antibodies against seven infectious diseases of equids were determined: equine infectious anaemia (EIA), African horse sickness (AHS), equine viral arteritis (EVA), West Nile encephalitis (WNE), glanders, piroplasmosis and dourine. Tests for the four viral diseases found 4.5…	OIE Revue Scientifique et Technique. 32 (3) (pp 775-787), 2013. Date of Publication: December 2013.	WebBridge		0	0	0		1	0	1	no evidence dourine	1	1	Surveillance data		1	1	0	1	Surveillance		Mangana-Vouiouka	1	Greece	0	29 regions	4	Descriptive, survey, cross sectional	1	1	n/a	1	0	1	0	0	0	0	1091				2
3	Parreira D.R., Jansen A.M., Abreu U.G.P., Macedo G.C., Silva A.R.S., Mazur C., Andrade G.B., Herrera H.M.	Health and epidemiological approaches of Trypanosoma evansi and equine infectious anemia virus in naturally infected horses at southern Pantanal	2016			Equine infectious anemia virus (EIAV) and Trypanossoma evansi are endemic in Brazilian Pantanal Biome, an important area for livestock production. In this sense, we evaluated the epidemiological single and co-infection effects of T. evansi and EIAV in naturally infected horses in the southern Pantanal wetland by serological tests and hematological assays. Both higher seroprevalence and heath poor…	Acta Tropica	https://www.scopus.com/inward/record.uri?eid=2-s2.0-84982826646&doi=10.1016%2fj.actatropica.2016.08.005&partnerID=40&md5=67c19eba13efd0ea890e9935f79877e7	10.1016/j.actatropica.2016.08.005	1	0	1		1	0	1		2				1	1	0	1	Surveillance		Parreira	1	Brazil	1	Southern Pantanal	4	Descriptive, survey, cross sectional, longitudinal	1	0	0	1	1	1	0	1 risk factors	0	0	105	0	105	0	2
5	Gummery L. Raftery A.G. Jallow S. Rodgers J. Sutton D.	Comparison of lamp and PCR in identification of trypanosoma brucei spp. in working equids in The Gambia.	2020			Abstract Introduction Infection of equids with Trypanosoma brucei (T. brucei) ssp. is of socioeconomic importance across sub-Saharan Africa as the disease often progresses to cause fatal meningoencephalitis. Loop-mediated isothermal amplification (LAMP) has been developed as a cost-effective molecular diagnostic test and is potentially applicable for use in field-based laboratories. Part I Thresh…	PLoS One	WebBridge	https://doi.org/10.1371/journal.pone.0237187	1	0	1		1	0	1		2				1	1	0	1	Diagnostic in field		Gummery	2	Gambia	1	Central River District	0	Diagnostic cohort ("single gate"), cross sectional	1	0	1	1	1	1	1	0	0	0	315	201	114	0	2
3	Salim B., Bakheit M.A., Sugimoto C.	Molecular detection of equine trypanosomes in the Sudan	2014			Equine trypanosomosis (ET) is a protozoan disease affecting equines in many parts of the world. We examined 509 samples collected from geographically distinct regions in eastern, central and western Sudan to estimate the endemicity of ET using the generic ITS1-PCR diagnostic methods. Results revealed that horses and donkeys were infected by Trypanosoma brucei subgroup, Trypanosoma vivax, Trypanos…	Veterinary Parasitology	https://www.scopus.com/inward/record.uri?eid=2-s2.0-84895908492&doi=10.1016%2fj.vetpar.2013.09.002&partnerID=40&md5=a6dc59d36aecfa20834d975b6ee5443e	10.1016/j.vetpar.2013.09.002	1	0	1		1	0	1		2				1	1	0	1	Surveillance		Salim	2	Sudan	1	Kassala, Gadaref, Khartoum, North Kurdofan, South Darfur	0	Descriptive, survey, cross sectional	0	1	0	1	1	1	0	0	0	0	509	116	393	0	2
3	Kihurani D.O., Nantulya V.M., Mbiuki S.M., Mogoa E., Nguhiu-Mwangi J., Mbithi P.M.F.	Trypanosoma brucei, T. congolense and T. vivax infections in horses on a farm in Kenya	1994			Equines are particularly susceptible to infection with Trypanosoma evansi and T. brucei, but rarely is natural T. congolense and T. vivax infection seen in horses. An outbreak of trypanosomosis occurred in a herd of horses used for patrolling the pineapple fields on the Del Monte Farm, Thika, Kenya initially involving 6 horses. On subsequent screening of the entire group, T. brucei, T. congolense…	Tropical Animal Health and Production	https://www.scopus.com/inward/record.uri?eid=2-s2.0-0028433085&doi=10.1007%2fBF02239908&partnerID=40&md5=a2679d084da1e3df79e1003206704756	10.1007/BF02239908	1	0	1		1	0	1		2				1	1	0	1	Surveillance		Kihurani	1	Kenya	1	Thika	4	Descriptive, survey, cross sectional, longitudinal	0	1	n/a	1	1	1	0	1	1	0	19	0	19	0	1
1	Mbaya, A. W.; Ahmed, T.; Igbokwe, I. O.	Current survey of trypanosomosis among livestock and wildlife in the arid region of northeastern, Nigeria.	2013	Kenya	English	Examination of blood from sedentary and nomadic livestock, captive carnivores and Artodactyla/Proboscidae for trypanosome infections in the arid region of northeastern, Nigeria, was conducted from 2009-2012 using thin, thick and buffy coat smears. Among the sedentary livestock examined, 14.3% were infected with <i xmlns="http://www.w3.org/1999/xhtml">Trypanosoma vivax</i>, 0.3% with <i xmlns="htt…	Bulletin of Animal Health and Production in Africa			1	0	1		1	0	1		2				1	1	0	1	Surveillance		Mbaya	1	Nigeria	1	Northeastern (Maiduguri, Yobe State)	4	Descriptive, survey, cross sectional	0	1	n/a	0	1	1	0	0	0	0	65	0	65	0	2
1	Clausen, P. H.; Chuluun, S.; Sodnomdarjaa, R.; Greiner, M.; Noeckler, K.; Staak, C.; Zessin, K. H.; Schein, E.	A field study to estimate the prevalence of Trypanosoma equiperdum in Mongolian horses.	2003	Netherlands	English	From May to July 2000, a cross-sectional study was conducted to estimate the prevalence of <i xmlns="http://www.w3.org/1999/xhtml">Trypanosoma equiperdum</i> in the horse population of the central province (<i xmlns="http://www.w3.org/1999/xhtml">Tuv aimag</i>) of Mongolia. On average, four herds were selected from each of the 29 <i xmlns="http://www.w3.org/1999/xhtml">aimag</i> subdivisions (119…	Veterinary Parasitology		10.1016/S0304-4017(03)00160-2	1	0	1		1	0	1		2				1	1	0	1	Surveillance		Clausen	2	Mongolia	1	Central province (Tuv aimag)	4	Descriptive, survey, cross sectional	0	1	n/a	1	1	1	1	1 abortion/ bcs	0	0	1122	0	1122	0	2
1	David, O. F. S.; Goria, K. P.; Abraham, D. G. A.	Haemoparasite fauna of domestic animals in Plateau State, North Central Nigeria.	2018	Nigeria	English	Haemoparasitism remains persisting as the major challenge to animal health and production causing the destruction of red blood cells resulting in anaemia, jaundice, anorexia, emaciation, reduced productivity, infertility and even death. This study was conducted to investigate and provide information on the diversity of haemoparasites species affecting animals in Plateau State, North-central Niger…	Bayero Journal of Pure and Applied Sciences		10.4314/bajopas.v11i2.19	0	0	0		1	0	1		1	1	Surveillance data		1	1	0	1	Surveillance		David	1	Nigeria	1	Plateau State, North-Central Nigeria	4	Descriptive, survey, cross sectional	0	1	n/a	1	0	1	0	0	0	0	23	0	23	0	2
3	Auty H., Mundy A., Fyumagwa R.D., Picozzi K., Welburn S., Hoare R.	Health management of horses under high challenge from trypanosomes: A case study from Serengeti, Tanzania	2008			Horses kept for recreational riding purposes by a wildlife tourism company in a heavily tsetse fly-infested region of north-western Tanzania were systematically monitored to investigate the occurrence, presentation and management of tsetse-transmitted trypanosomosis. During a 23-month period, 18 clinical cases were diagnosed (Trypanosoma brucei or Trypanosoma congolense were identified) and treat…	Veterinary Parasitology	https://www.scopus.com/inward/record.uri?eid=2-s2.0-44349158886&doi=10.1016%2fj.vetpar.2008.02.034&partnerID=40&md5=ff7443188e55c237a74d61b4d7dfee2b	10.1016/j.vetpar.2008.02.034	1	0	1		1	0	1		2				1	1	0	1	Surveillance, intervention		Auty	2	Tanzania	1	Northern Tanzania, game reserve bordering North West Serengeti National Park	2	Descriptive, survey, cohort, longitudinal	0	1	0	1	1	1	1	1	1	1	24	0	24	0	2
3	Calistri P., Narcisi V., Atzeni M., De Massis F., Tittarelli M., Mercante M.T., Ruggieri E., Scacchia M.	Dourine Reemergence in Italy	2013			In 2011, five outbreaks of dourine were originally reported in Italy. The outbreaks occurred in two regions of southern Italy. From June to December 2011, a surveillance plan has been carried out in Italy to estimate the prevalence and geographical distribution of dourine infection in the equine population. Finally, two other new outbreaks were reported, and seven outbreaks were confirmed. This a…	Journal of Equine Veterinary Science	https://www.scopus.com/inward/record.uri?eid=2-s2.0-84872948730&doi=10.1016%2fj.jevs.2012.05.057&partnerID=40&md5=7f0613cc07229390269c0f3bd55f8b59	10.1016/j.jevs.2012.05.057	1	0	1		1	0	1		2				1	1	0	1	Outbreak		Calistri	1	Italy	0	Whole country	4	Descriptive, survey, cross sectional	0	1	n/a	1	1	1	0	0	0	0	28983	0	28983	0	1
3	Podaliri Vulpiani M., Carvelli A., Giansante D., Iannino F., Paganico D., Ferri N.	Reemergence of dourine in Italy: Clinical cases in some positive horses	2013			In 2011, Trypanosoma equiperdum reemerged in Italy, almost 10 years after its last appearance. A total of eight infected horses have been observed to date. Six horses were affected by natural outbreaks of the disease, whereas two were infected experimentally. The aim of this study was to offer a recent perspective on clinical cases of dourine in Europe. Investigation of the clinical aspects confi…	Journal of Equine Veterinary Science	https://www.scopus.com/inward/record.uri?eid=2-s2.0-84878488806&doi=10.1016%2fj.jevs.2012.07.010&partnerID=40&md5=d2014dd87dec2d2e13d20feb462854ea	10.1016/j.jevs.2012.07.010	1	0	1		1	0	1		2				1	1	0	1	Surveillance		Podaliri Vulpiani	1	Italy	0	Teramo	0	Case series of 6 naturally infected plus 2 experimentally infected	0	1	n/a	1	1	1 Outbreak	1	1	0	0	6	0	6	0	1
3	Faye D., Pereira de Almeida P.J.L., Goossens B., Osaer S., Ndao M., Berkvens D., Speybroeck N., Nieberding F., Geerts S.	Prevalence and incidence of trypanosomosis in horses and donkeys in the Gambia	2001			In a study of the prevalence and incidence of trypanosomosis in horses and donkeys in two regions of the Gambia, surveys were carried out at Niamina east and Bansang south with a high and low to moderate tsetse challenge, respectively. Eleven horses and 67 donkeys were sampled monthly from August 1997 to September 1998. Blood samples were examined for trypanosomes using the buffy-coat (BC) method…	Veterinary Parasitology	https://www.scopus.com/inward/record.uri?eid=2-s2.0-0035814221&doi=10.1016%2fS0304-4017%2801%2900503-9&partnerID=40&md5=77862f7ff5e8697ae7a3b3b8f856b100	10.1016/S0304-4017(01)00503-9	1	0	1		1	0	1		2				1	1	0	1	Surveillance		Faye	2	Gambia	1	Central River District: Niamina east, Bansang south	0	Descriptive, survey, cross sectional and longitudinal	0	1	n/a	1	1	1	0	0	1	0	78	67	11	0	2
3	Monzón C.M., Mancebo O.A., Roux J.P.	Comparison between six parasitological methods for diagnosis of Trypanosoma evansi in the subtropical area of Argentina	1990			In a total of 165 blood samples from horses in the Province of Formosa (Argentina), the diagnosis for equine trypanosomosis (T. evansi) was made using Giemsa-stained smears (GSS), wet blood films (WBF), Strout's concentration method (SCM), haematocrit centrifuge technique (HCT), buffy coat method (BCM) and mouse inoculation of blood (MBI). Trypanosoma evansi was demonstrated in 52 samples. Mouse …	Veterinary Parasitology	https://www.scopus.com/inward/record.uri?eid=2-s2.0-0025108484&doi=10.1016%2f0304-4017%2890%2990102-H&partnerID=40&md5=0d43d95dee206b05875733304df00d8d	10.1016/0304-4017(90)90102-H	1	0	1		1	0	1		2				1	1	0	1	Diagnostic in field		Monzon	1	Argentina	1	Formosa	4	Descriptive, survey, cross sectional	0	1	n/a	1	1	1	1	0	0	0	165	0	165	0	2
1	Hagos Ashenafi	Farmers' perception of dourine in selected districts of Arsi-Bale highlands of Oromia Region, Southeastern Ethiopia.	2017	Ethiopia	English	In Arsi-Bale highlands, the one common factor leading to the ill health, suffering and early demise of equines is the protozoan parasite, <i xmlns="http://www.w3.org/1999/xhtml">Trypanosoma equiperdum</i>, causing dourine. Assessment of farmers' perception of dourine was studied in selected districts of Arsi-Bale highlands of Oromia region, Southeastern Ethiopia from September 2015 to June, 2016.…	Ethiopian Veterinary Journal		10.4314/evj.v21i1.6	1	0	1		1	1	0	farmer view only	1	1	reports field data		1	1	0	1	Barriers		Ashenafi	1	Ethiopia	1	Arsi Bale Highlands of Oromia Region	4	Descriptive survey cross sectional questionaire	0	1	n/a	1	1	0	0	0	0	1
3	Elhaig M.M., Sallam N.H.	Molecular survey and characterization of Trypanosoma evansi in naturally infected camels with suspicion of a Trypanozoon infection in horses by molecular detection in Egypt	2018			In Egypt, although the Trypanosoma evansi has been reported frequently among domestic animals, there is no published data on T. evansi in horses. Therefore, this study aimed to assess the prevalence and characterization of T. evansi in three governorates by examining blood samples from 40 local camels, 35 imported camels, 25 horses and 10 donkeys by PCR targeting the sequences of TBR and RoTat 1.…	Microbial Pathogenesis	https://www.scopus.com/inward/record.uri?eid=2-s2.0-85049947415&doi=10.1016%2fj.micpath.2018.07.017&partnerID=40&md5=9030b2c5a7bed4ad43900c78b11f552e	10.1016/j.micpath.2018.07.017	1	0	1		1	0	1		2				1	1	0	1	Surveillance		Elhaig	2	Egypt	1	Northern Egypt (Sharkia, Ismailia); Southern Egypt (Red Sea governorate)	4	Descriptive, survey, cross sectional	0	1	n/a	1	1	1	1	1	0	0	35	10	25	0	2
5	Scacchia M. Camma C. Di Francesco G. Di Provvido A. Giunta R. Luciani M. Marino A.M. Pascucci I. Caporale V.	A clinical case of dourine in an outbreak in Italy.	2011			In May 2011, dourine was reported in Italy following the declaration of a positive result observed in a stallion undergoing routine testing for stud purposes. Clinical signs, anatomo-histopathological findings and laboratory results that resulted in the confirmation of diagnosis of dourine in a clinically affected mare, which was the likely source of infection in the stallion, are described.	Veterinaria italiana. 47 (4) (pp 473-475, 469-472), 2011. Date of Publication: 2011 Oct-Dec.	WebBridge		1	0	1		1	0	1		2				1	1	0	1	Case report		Scacchia	1	Italy	0	Sicily	4	Case report	0	1	n/a	0	1	1	0	1	0	0	1	0	1	0	1
3	Tehseen S., Jahan N., Desquesnes M., Shahzad M.I., Qamar M.F.	Field investigation of Trypanosoma evansi and comparative analysis of diagnostic tests in horses from Bahawalpur, Pakistan	2017			In order to assess the prevalence of Trypanosoma evansi, a parasitological, molecular, and serological-based investigation was carried out in randomly sampled horses (n = 375) belonging to different age groups, sexes, and localities from the district of Bahawalpur, Pakistan. The diagnostic performance of applied tests was also compared. The prevalence was recorded as 0.5% with Woo's test, 1.3% wi…	Turkish Journal of Veterinary and Animal Sciences	https://www.scopus.com/inward/record.uri?eid=2-s2.0-85019616562&doi=10.3906%2fvet-1504-87&partnerID=40&md5=cd3bc15f9d9df0b99eba48c354c6c7a0	10.3906/vet-1504-87	1	0	1		1	0	1		2				1	1	0	1	Surveillance, diagnostics		Tehseen	2	Pakistan	1	Bahawalpur	4	Descriptive, survey, cross sectional	0	1	n/a	1	1	1	1	1	1	0	375	0	375	0	2
3	Herrera H.M., Dávila A.M.R., Norek A., Abreu U.G., Souza S.S., D'Andrea P.S., Jansen A.M.	Enzootiology of Trypanosoma evansi in Pantanal, Brazil	2004			In order to better understand the enzootiology of trypanosomiasis caused by Trypanosoma evansi in the Brazilian Pantanal we examined domestic and wild mammals by microhematocrit centrifuge technique (MHCT), immunofluorescence antibody test (IFAT) and polymerase chain reaction (PCR). T. evansi infection was detected in all species sampled with exception of the sheep and the feral pig. High parasit…	Veterinary Parasitology	https://www.scopus.com/inward/record.uri?eid=2-s2.0-5144229023&doi=10.1016%2fj.vetpar.2004.07.013&partnerID=40&md5=59f8bbb24e0da6c03f1fed34833de1b5	10.1016/j.vetpar.2004.07.013	1	0	1		1	0	1		2				1	1	0	1	Surveillance		Herrera	1	Brazil	1	Pantanal	4	Descriptive, survey, cross sectional	0	1	n/a	1	1	1	0	1 no neuro signs, PCV	0	0	321	0	321	0	2
3	Yadav S.C., Kumar R., Manuja A., Goyal L., Gupta A.K.	Early detection of Trypanosoma evansi infection and monitoring of antibody levels by ELISA following treatment	2014			In present communication, we report an outbreak of Trypanosoma evansi in equine herd n = 30 (horse and mules) which, were reared in fly proof stables as well as in open paddock maintained under semi-intensive system of management, and its effective control using trypanocidal drug. The infection was monitored by antibody ELISA up to 180 days post-treatment (PT). A total of 8 out of 14 equines (57.…	Journal of Parasitic Diseases	https://www.scopus.com/inward/record.uri?eid=2-s2.0-84893773502&doi=10.1007%2fs12639-012-0204-2&partnerID=40&md5=da3f0cdcdb4c9b9ecdf1b6c47bd77d96	10.1007/s12639-012-0204-2	1	0	1		1	0	1		2				1	1	0	1	Outbreak, intervention		Yadav	1	India	1	Hisar	1	Descriptive, survey, cohort, longitudinal outbreak investigation	0	1	n/a	0	1	1	0	1	1	0	30	0			1
3	Ravel S., Mediannikov O., Bossard G., Desquesnes M., Cuny G., Davoust B.	A study on African animal trypanosomosis in four areas of Senegal	2015			In Senegal, several areas provide great potential for agriculture and animal production, but African animal trypanosomosis (AAT) is one of the major constraints to the development of more effective livestock production systems. A study was conducted to assess the current situation of AAT in this country. Surveys were carried out between June 2011 and September 2012 in four different areas: Dakar,…	Folia Parasitologica	https://www.scopus.com/inward/record.uri?eid=2-s2.0-84982684459&doi=10.14411%2ffp.2015.044&partnerID=40&md5=c99eaabfae65f655583acd2248a32fd0	10.14411/fp.2015.044	1	0	1		1	0	1		2				1	1	0	1	Surveillance		Ravel	2	Senegal	1	Dakar, Sini Saloum, Kedougou, Basse Casamance	0	Descriptive, survey, cross sectional	0	1	n/a	1	1	1	0	0	0	0	86	23	63	0	2
4	Elata A, Mossaad E, Satti R, Matar N, Ohari Y, Xuan X, Inoue N, Suganuma K.	Serological and molecular detection of selected hemoprotozoan parasites in donkeys in West Omdurman, Khartoum State, Sudan.	2020			In Sudan, donkeys are important animals, providing transportation and income possibilities. However, the prevalence of parasites in donkeys in Sudan has not been thoroughly characterized. Accordingly, in this study, we aimed to detect selected hemoprotozoan parasites in donkeys in West Omdurman, Khartoum State, Sudan, wherein people depend mainly on donkeys for their daily life. In total, 198 blo…	J Vet Med Sci. 2020	/pubmed/31969541	J Vet Med Sci. 2020 Mar 5;82(3):286-293. doi: 10.1292/jvms.19-0534. Epub 2020 Jan 22.	1	0	1		1	0	1		2				1	1	0	1	Surveillance		Elata	2	Sudan	1	Khartoum State	2	Descriptive, survey, cross sectional	1	1	n/a	1	1	1	0	0	0	0	198	198	0	0	2
3	Claes F., Ilgekbayeva G.D., Verloo D., Saidouldin T.S., Geerts S., Buscher P., Goddeeris B.M.	Comparison of serological tests for equine trypanosomosis in naturally infected horses from Kazakhstan	2005			In this study, we compared the complement fixation test (CFT), the horse complement fixation test (HCFT) and a card agglutination test for trypanosomosis (CATT/T. evansi) for the diagnosis of equine trypanosomosis in the Republic of Kazakhstan. Cohen's kappa test was used to evaluate the concordance between the three tests. Kappa scores for CFT versus HCFT and CATT are both 0.6165 (95% Confidence…	Veterinary Parasitology	https://www.scopus.com/inward/record.uri?eid=2-s2.0-22244477361&doi=10.1016%2fj.vetpar.2005.05.001&partnerID=40&md5=158bf238a7b3c743ce332d13cd0e5d50	10.1016/j.vetpar.2005.05.001	1	0	1		1	0	1		2				1	1	0	1	Diagnostic development		Claes	2	Kazakhstan	1	Almaty, South East	0	Single gate	0	1	n/a	0	1	1	1	0	0	0	132	0	132	0	2
3	Da Silva A.S., Garcia Perez H.A., Costa M.M., França R.T., De Gasperi D., Zanette R.A., Amado J.A., Lopes S.T.A., Teixeira M.M.G., Monteiro S.G.	Horses naturally infected by Trypanosoma vivax in southern Brazil	2011			In this study, we reported the first outbreak of the infection by Trypanosoma vivax in horses in southern Brazil, a non-endemic region where bovines have only recently been found infected by this trypanosome species. We evaluated 12 horses from a farm in southern Brazil, where four horses displayed pale mucous membranes, fever, weight loss, and swelling of abdomen, prepuce, or vulva. The diagnosi…	Parasitology Research	https://www.scopus.com/inward/record.uri?eid=2-s2.0-78751580492&doi=10.1007%2fs00436-010-2036-2&partnerID=40&md5=b566fad914cd358f9fb44e25c7f3886d	10.1007/s00436-010-2036-2	1	0	1		1	0	1		2				1	1	0	1	Outbreak		Da Silva	1	Brazil	1	Southern Brazil	4	Case series of outbreak	0	1	n/a	1	1	1	0	1	1	0	12		12		1
3	Moreno S.A., Concepción J.L., Nava M., Molinari J.	Importance of the horse and financial impact of equine trypanosomiasis on cattle raising in Venezuela	2013			In Venezuela, horses are indispensable for extensive cattle raising, and extensive cattle raising prevails in all regions. This determines the numerical relationship between horses and cattle (r = 0.93) to be relatively constant nationwide. At regional level, the average extension of cattle ranches varies greatly. However, in relation to the area covered by pastures, the numbers of horses (r = 0.…	Tropical Animal Health and Production	https://www.scopus.com/inward/record.uri?eid=2-s2.0-84891542028&doi=10.1007%2fs11250-013-0412-5&partnerID=40&md5=98b91bf352c811f9f3bfe4f0caa643a0	10.1007/s11250-013-0412-5	1	0	1		1	1	0	review *	1	1	Data on economics		1	1	0	1	Barriers		Moreno	1	Venuzuela	1	Llanos	1	Economic modelling	0	1	n/a	1	1	0	0	0	0	1
3	Sow A., Ganaba R., Percoma L., Sidibé I., Bengaly Z., Adam Y., Koné P., Sawadogo G.J., Van Den Abbeele J., Marcotty T., Delespaux V.	Baseline survey of animal trypanosomosis in the region of the Boucle du Mouhoun, Burkina Faso	2013			In view of gathering baseline information about the prevalence of animal trypanosomosis, the Pan African Tsetse and Trypanosomiasis Eradication Campaign (PATTEC) funded a cross sectional survey in the region of the Boucle du Mouhoun which constitutes the Northern limit of the tsetse distribution in Burkina. This cross sectional study was carried out in 53 villages located in the six provinces of …	Research in Veterinary Science	https://www.scopus.com/inward/record.uri?eid=2-s2.0-84876127055&doi=10.1016%2fj.rvsc.2012.12.011&partnerID=40&md5=2090114e956a7c7ad74d2c42091b7a38	10.1016/j.rvsc.2012.12.011	1	0	1		1	0	1		2				1	1	0	1	Surveillance		Sow	2	Burkino Faso	1	Boucle du Mouhoun	0	Descriptive, survey, cross-sectional	0	1	n/a	1	1	1	0	1 (PCV, BCS)	0	0	481	481	8	0	2
2	Monzón, C. M.	Characterization of a monoclonal antibody against Trypanosoma evansi and its application for detecting circulating antibodies.	2006			Monoclonal antibodies were obtained against Trypanosoma evansi. The 2-4F6 IgM monoclonal antibody (Mab) was chosen for the study because of its ability to detect antigens and its specificity (as it did not recognise T. cruzi, T. equiperdum, Babesia equi or B. caballi). The immunoblot test revealed that the 2-4F6 IgM Mab recognises epitopes in two antigenic bands, one measuring 85 kDa and the othe…	Revue Scientifique et Technique - Office International des Épizooties, 2006, 25, 3, pp 1067-1074		http://www.cabi.org/vetmedresource/abstract/20073039230	1	0	1		1	0	1	experimental?	2				1	1		1	*	KG review	KG review	1							1			1
3	Sumbria D., Singla L.D., Sharma A., Bal M.S., Kumar S.	Multiplex PCR for detection of Trypanosoma evansi and Theileria equi in equids of Punjab, India	2015			Multiplex PCR for simultaneous detection of Trypanosoma evansi and Theileria equi in single-step reaction was optimized and employed on 108 equids (99 horses and 9 donkeys/mules) blood samples collected from two agro-climatic zones (Sub-mountain undulating zone and Undulating plain zone) of Punjab to evaluate the status of concurrent infection and associated risk factors. The amplification produc…	Veterinary Parasitology	https://www.scopus.com/inward/record.uri?eid=2-s2.0-84938293822&doi=10.1016%2fj.vetpar.2015.05.018&partnerID=40&md5=11519aa8b36a0a367a926b916d5a279f	10.1016/j.vetpar.2015.05.018	1	0	1		1	0	1		2				1	1	0	1			Sumbria	1	India	1	Punjab	1	Descriptive, survey, cross sectional	1	1	n/a	1	1	1	1	0	0	0	108		99		2
3	Reid S.A., Copeman D.B.	Surveys in Papua New Guinea to detect the presence of Trypanosoma evansi infection	2000			Objective: To confirm serological evidence that Trypanosoma evansi is present in Papua New Guinea. Design: Three surveys were undertaken in PNG during 1997/1998. Animals were selected for sampling on the basis of convenience. Samples of blood were examined for the presence of T evansi by the haematocrit centrifugation technique (HCT) and mouse inoculation test (MI). Sera were tested in the field …	Australian Veterinary Journal	https://www.scopus.com/inward/record.uri?eid=2-s2.0-0034568577&doi=10.1111%2fj.1751-0813.2000.tb10506.x&partnerID=40&md5=84de612075fefde4f12173b4a3c11b6c	10.1111/j.1751-0813.2000.tb10506.x	1	0	1	Pending check for equine	1	0	1		2				1	1	0	1	surveillance		Reid	0	Papua New Guinea	1	Balimo, Bula	0	Descriptive, survey, cross sectional	0	1	n/a	1	0	1	0	0	0	0	19	0	19	0	2
3	Mizushima D., Amgalanbaatar T., Davaasuren B., Molefe N.I., Battur B., Battsetseg B., Inoue N., Yokoyama N., Suganuma K.	The utility of an rTeGM6-4r-based immunochromatographic test for the serological diagnosis of non-tsetse-transmitted equine trypanosomosis in rural areas of Mongolia	2018			Our previous studies report epidemics of non-tsetse-transmitted equine trypanosomosis in Mongolia. However, the current status of non-tsetse-transmitted equine trypanosomosis endemicity remains to be clarified in some parts of Mongolia. We previously reported the potential application of rTeGM6-4r-based diagnostic tools, an rTeGM6-4r-based immunochromatographic test (ICT) and an enzyme-linked imm…	Parasitology Research	https://www.scopus.com/inward/record.uri?eid=2-s2.0-85049036316&doi=10.1007%2fs00436-018-5982-8&partnerID=40&md5=08770c52af612689e8aba07b3b7eb3b3	10.1007/s00436-018-5982-8	1	0	1		1	0	1		2				1	1	0	1	Surveillance, diagnostics		Mizushima	2	Mongolia	1	All 21 provinces	0	Descriptive, survey, cross sectional, plus diagnostic	0	1	n/a	1	1	1	1	0	0	0	1717	0	1717	0	2
3	Ranjithkumar M., Kamili N.M., Saxena A., Dan A., Dey S., Raut S.S.	Disturbance of oxidant/antioxidant equilibrium in horses naturally infected with Trypanosoma evansi	2011			Oxidant/antioxidant equilibrium disturbance has already been reported in trypanosome infections by several authors. The present study was aimed to explore the possible oxidant/antioxidant disturbance in surra of naturally infected horses before and after treatment. Fifteen naturally infected horses were chosen to analyse erythrocytic indices, platelet counts, lipid peroxides (LPO), nitric oxide (…	Veterinary Parasitology	https://www.scopus.com/inward/record.uri?eid=2-s2.0-79960846863&doi=10.1016%2fj.vetpar.2011.03.029&partnerID=40&md5=d30a94c21b2d190f0e48ed833336916a	10.1016/j.vetpar.2011.03.029	1	0	1		1	0	1		2				1	1	0	1	intervention		Ranjithkumar	1	India	1	Izatnagar	4	Case series	0	1	n/a	1	1	0	0	0	1	0	15	0	15	0
1	Ola-Fadunsin, S. D.; Ganiyu, I. A.; Hussain, K.; Rabi, M.	Occurrence of parasitic diseases of horses in Osun State, Nigeria: a retrospective evaluation.	2018	Egypt	English	Parasitism such as helminthoses, ectoparasitism and haemoparasitism is a major problem in the health management of animals as it is worldwide in distribution. This study is aimed at investigating the prevalence and risk factors associated with the occurrence of parasitic diseases of horses diagnosed in Osun State Nigeria. From January 2006 to December 2015 a total of 864 horses were presented for…	Alexandria Journal of Veterinary Sciences		10.5455/ajvs.283403	1	0	1		1	0	1		2				1	1	0	1	Surveillance		Ola-Fadunsin	1	Nigeria	1	Osun State	4	Retrospective, descriptive, survey, cross sectional, longitudinal	0	1	n/a	1	1	1	0	0	0	0	864	0	864	0	3
3	Mattioli R.C., Zinsstag J., Pfister K.	Frequency of trypanosomosis and gastrointestinal parasites in draught donkeys in the Gambia in relation to animal husbandry	1994			Prevalence of trypanosomosis, gastrointestinal strongyles and level of strongyle egg outputs were studied in relation to husbandry practices in the draught donkey population in The Gambia. Feeding regime, number of working hours per day and overnight penning practices of donkeys affected significantly (P<0·05) the level of gastrointestinal strongyle egg output, but not (P>0·05) trypanosomosis pre…	Tropical Animal Health and Production	https://www.scopus.com/inward/record.uri?eid=2-s2.0-0028435214&doi=10.1007%2fBF02239909&partnerID=40&md5=ba7c217bf6f469b790175c1aca50508a	10.1007/BF02239909	1	0	1		1	0	1		2				1	1	0	1	Surveillance		Mattioli	2	Gambia	1	Central River Region	0	Observational, analytical, cross sectional	0	1	n/a	1	1	1	0	1 PCV only	0	0	173	173	0	0	2
3	Wernery U., Zachariah R., Mumford J.A., Luckins T.	Preliminary Evaluation of Diagnostic Tests Using Horses Experimentally Infected with Trypanosoma evansi	2001			Seven surra negative horses were intravenously inoculated with 3 × 106 Trypanosoma evansi parasites derived from a camel. One horse was maintained as an uninfected negative control. Three antigen and three antibody detection tests were evaluated for diagnosis of infection in horses. The microhaematocrit centrifugation test (MHCT) was the most sensitive, first detecting parasites between one and t…	Veterinary Journal	https://www.scopus.com/inward/record.uri?eid=2-s2.0-85047681611&doi=10.1053%2ftvjl.2000.0560&partnerID=40&md5=ee86dffd57f567823595e71e7f829fd9	10.1053/tvjl.2000.0560	1	0	1		1	1	0	experimental infection	1	1	Experimental for diagnostics permitted		1	1	0	1	Diagnostic development		Wernery	2	UAE	0	Dubai	4	Two gate experimental		1	n/a	0	1	0	1	0	0	0	8	0	8	0
3	Dobson R.J., Dargantes A.P., Mercado R.T., Reid S.A.	Models for Trypanosoma evansi (surra), its control and economic impact on small-hold livestock owners in the Philippines	2009			Simple demographic and infectious disease models of buffaloes and other domestic hosts for animal trypanosomosis (surra) caused by Trypanosoma evansi were developed. The animal models contained deterministic and stochastic elements and were linked to simulate the benefit of control regimes for surra in village domestic animal populations in Mindanao, Philippines. The impact of the disease on host…	International Journal for Parasitology	https://www.scopus.com/inward/record.uri?eid=2-s2.0-67349115377&doi=10.1016%2fj.ijpara.2009.02.013&partnerID=40&md5=b06d790c9e5774d356e80e9562d9a69e	10.1016/j.ijpara.2009.02.013	1	0	1		0	0	0		1	1	economic data		1	1	0	1	Barriers		Dobson	2	Philippines	1	n/a	2	Economic modelling	0	1	n/a	0	1	0	0	0	0	1
3	Quiñones Mateu M.E., Finol H.J., Sucre L.E., Torres S.H.	Muscular Changes in Venezuelan Wild Horses Naturally Infected with Trypanosoma evansi	1994			Skeletal muscle biopsy specimens were taken from 10 male horses naturally infected with Trypanosoma evansi and from 10 uninfected males. An indirect fluorescent antibody test was used to provide a rapid and reliable indication of infection. Histological, histochemical and transmission electron microscopical techniques were used to examine skeletal muscle. The ultrastructural features in muscle fi…	Journal of Comparative Pathology	https://www.scopus.com/inward/record.uri?eid=2-s2.0-0028057786&doi=10.1016%2fS0021-9975%2808%2980272-1&partnerID=40&md5=13a9cf63ea0820c23d93653592bb679f	10.1016/S0021-9975(08)80272-1	1	0	1		1	0	1		2				1	1	0	1	Pathology info		Mateu	1	Venuzuela	1	Hato El Frio	1	Observational analytical cohort study	0	1	0	0	1	0	0	1	0	0
3	Lee S.K., Kang H.-G., Han J.-I., Yun S.J.	A survey of epidemic diseases in horses imported into south korea between 2003 and 2008	2010			South Korea is susceptible to foreign diseases due to its high rate of livestock importation. The purpose of this study was to investigate the infectious conditions of contagious disease of horses imported into South Korea from other countries. The horses were tested for contagious equine metritis (CEM), equine infectious anemia (EIA), equine piroplasmosis (EP), equine viral arteritis (EVA), vesi…	Journal of Veterinary Clinics	https://www.scopus.com/inward/record.uri?eid=2-s2.0-78049397362&partnerID=40&md5=bafb9b82f5f2b01c994bbbb5ddb0690a		0	0	0		1	0	1		1	1	clinical data		1	1	0	1	Surveillance		Lee	1	Imports to South Korea	1		4	Retrospective descriptive, survey, cross sectional	0	1	n/a	0	1	1	0	0	0	0	1902	0	1902	0	2
3	Gari F.R., Ashenafi H., Tola A., Goddeeris B.M., Claes F.	Comparative diagnosis of parasitological, serological, and molecular tests in dourine-suspected horses	2010			Study on comparative sensitivity of parasitological, serological, and molecular tests on 237 horses originating from two dourine-suspected districts of Arsi-Bale highlands of Ethiopia was conducted to determine the prevalence of the disease and degree of agreement of the diagnostic tests. Accordingly, the prevalence of the disease was found to be 4. 6%, 36. 7%, and 47. 6% by parasitological Woo t…	Tropical Animal Health and Production	https://www.scopus.com/inward/record.uri?eid=2-s2.0-78049379468&doi=10.1007%2fs11250-010-9615-1&partnerID=40&md5=2b04a728b7ba5436c9163cea56f652fd	10.1007/s11250-010-9615-1	1	0	1		1	0	1		2				1	1	0	1	Diagnostic in field		Gari	2	Ethiopia	1	Arsi-Bale	0	Descriptive, survey, cross sectional plus diagnostics	0	1	n/a	1	1	1	1	0	0	0	237	0	237	0	2
5	Camoin M Kocher A Chalermwong P Yangtarra S Kamyingkird K Jittapalapong S Desquesnes M	The Indirect ELISA Trypanosoma evansi in Equids: Optimisation and Application to a Serological Survey including Racing Horses, in Thailand.	2019			Surra, caused by Trypanosoma evansi, is a widely distributed animal trypanosomosis; it affects both domestic and wild mammals with high economic impact. Clinical picture is moderate in bovines but severe in equids. Surra is also an important constraint for international animal trade and movements. Despite its impact, surra remains poorly diagnosed because of low sensitivity tests. To improve epid…	BioMed Research International. 2019:2964639, 2019.	WebBridge	Biomed Res Int. 2019 Dec 5;2019:2964639. doi: 10.1155/2019/2964639. eCollection 2019.	1	0	1		1	0	1		2				1	1	0	1	Surveillance, diagnostics		Camoin	2	Thailand	1	Across whole country	1	Descriptive, survey, cross sectional including longitudinal outbreak follow up including post intervention with trypanocidals	0	1	n/a	1	1	1	1	1	1	0	1961				2
3	Costa S.C.L., De Souza Freitas J., Da Silva A.N., Lacerda L.C., Cruz R.D.S., Carvalho F.S., Pereira M.J.S., Munhoz A.D.	Frequency and factors associated with Theileria equi, Babesia caballi and Trypanosoma evansi in equids from Bahia (Northeast Brazil) [Frequência e fatores associados a Theileria equi, Babesia caballi e Trypanosoma evansi em equídeos da Bahia (Nordeste do Brasil)]	2019			The aim of this study was to determine the frequency and factors associated to Babesia caballi, Theileria equi and Trypanosoma evansi in naturally infected equids from the northeast Brazil. Blood samples from 569 equids (528 horses, 8 mules, and 33 donkeys) were collected and tested for the presence of DNA of each of these protozoan parasites by PCR. Generalized linear models were used to evaluat…	Revista Brasileira de Parasitologia Veterinaria	https://www.scopus.com/inward/record.uri?eid=2-s2.0-85063951787&doi=10.1590%2fs1984-296120180090&partnerID=40&md5=8a4092648f20bde2f17d42991681e9bd	10.1590/s1984-296120180090	1	0	1		1	0	1		2				1	1	0	1	Surveillance		Costa	1	Brazil	1	Bahia, North East Brazil	1	Descriptive, survey, cross sectional	1	1	n/a	1	1	1	0	1 risk factors	0	0	569	33	528	8	2
3	Da Silva A.S., Duarte M.M.M.F., Bochi G.V., Moresco R.N., Stefani L.M., Monteiro S.G.	Increased inflammatory mediators in horses naturally infected with trypanosoma vivax. A preliminary study	2013			The aim of this study was to measure the levels of inflammatory mediators in serum from horses naturally infected with Trypanosoma vivax. Banked serum samples collected during a previously reported T. vivax natural infection were used to analyze proinflammatory cytokines such as interferon-gamma (IFN-γ), tumor necrosis factor-alpha (TNF-α), interleukin 1 (IL-1), interleukin 6 (IL-6), and nitrite/…	Journal of Equine Veterinary Science	https://www.scopus.com/inward/record.uri?eid=2-s2.0-84885373649&doi=10.1016%2fj.jevs.2012.12.013&partnerID=40&md5=f32a0199949a3be43e89d129249bda8f	10.1016/j.jevs.2012.12.013	1	0	1		1	0	1		2				1	1	0	1	clinical cases		Da Silva	1	Brazil	1	Southern Brazil	4	Descriptive, survey, cross sectional	0	1	0	1	1	0	0	1 inflammatory mediators	0	0	12	0	12	0
5	Seidl A. Moraes A.S. Aguilar R. Silva M.S.	A financial analysis of treatment strategies for Trypanosoma evansi in the Brazilian Pantanal.	1998			The Brazilian Pantanal is a 138,000 km2 tropical seasonal wetland located in the center of South America bordering Bolivia and Paraguay. The Pantanal contains approximately 1100 cattle ranches, 3 million cattle, 49,000 horses and a unique diversity of wildlife. Cattle ranching is the most important economic activity in the Pantanal. This study explores the direct financial impacts of the adoption…	Preventive veterinary medicine. 33 (1-4) (pp 219-234), 1998. Date of Publication: Jan 1998.	WebBridge		1	0	1		1	1	0	economic	1	1	economic data		1	1	0	1	Barriers		Seidl	1	Brazil	1	Pantanal	4	Economic modelling	0	1	n/a	1	1	0	0	0	0	1
3	Rodrigues A., Fighera R.A., Souza T.M., Schild A.L., Barros C.S.L.	Neuropathology of naturally occurring Trypanosoma evansi infection of horses	2009			The clinical signs and pathology of the central nervous system in 9 horses with naturally occurring neurologic disease due to Trypanosoma evansi are described. The clinical course was 2 to 20 days; clinical signs included marked ataxia, blindness, head tilt and circling, hyperexcitability, obtundity, proprioceptive deficits, head pressing, and paddling movements. Grossly, asymmetric leukoencephal…	Veterinary Pathology	https://www.scopus.com/inward/record.uri?eid=2-s2.0-67650928636&doi=10.1354%2fvp.46-2-251&partnerID=40&md5=ec03a36b444bbd7530afaecf6f2fb000	10.1354/vp.46-2-251	1	0	1		1	0	1		2				1	1	0	1	Pathology info		Rodrigues	1	Brazil	1	Rio Grande do Sul, Southern Brazil	1	Case series	1	1	n/a	1	1	0	0	1	1 treatment of neuro	0	9		9
3	Wassall D.A., Gregory R.J.F., Phipps L.P.	Comparative evaluation of enzyme-linked immunosorbent assay (ELISA) for the serodiagnosis of Dourine	1991			The detection of antibodies against Trypanosoma equiperdum in 689 equid sera was compared by enzyme-linked immunosorbent assay (ELISA), the complement fixation test (CFT) and an indirect immunofluorescent test (IIF). CFT was the least sensitive technique, susceptible to anti-complementary factors and the most technically demanding. IIF was more sensitive, but was only suitable for testing limited…	Veterinary Parasitology	https://www.scopus.com/inward/record.uri?eid=2-s2.0-0025779630&doi=10.1016%2f0304-4017%2891%2990040-3&partnerID=40&md5=d02eb586f9c2d9d84f93466495b457d0	10.1016/0304-4017(91)90040-3	0	0	0		1	0	1		1	1	Diagnostics		1	1	0	1	Diagnostic development		Wassall	1	Italy	0	n/a	4	Single gate	0	1	n/a	0	0	0	1	0	0	0	689	0	449	240
3	Sumbria D., Singla L.D., Sharma A., Moudgil A.D., Bal M.S.	Equine trypanosomosis in central and western Punjab: Prevalence, haemato-biochemical response and associated risk factors	2014			The detection of Trypanosoma evansi in blood is intricate, primarily in chronic stage of infection, as the parasitaemia is often low and fluctuating. The climatic conditions of the target area of Punjab (a province of India with a total of 34,000 horses and ponies used for sports and transport) are conducive for the parasite propagation. The objective of present investigation was to assess the pr…	Acta Tropica	https://www.scopus.com/inward/record.uri?eid=2-s2.0-84903688830&doi=10.1016%2fj.actatropica.2014.06.003&partnerID=40&md5=b7af28133258f707f599eb5b21bf1694	10.1016/j.actatropica.2014.06.003	1	0	1		1	0	1		2				1	1	0	1	Surveillance		Sumbria	1	India	1	Centra and Western Punjab	1	Descriptive, cross sectional, survey	0	1	n/a	1	1	1	1	1 "risk factors)	0	0	169		169		2
3	Luciani M., Di Febo T., Orsini M., Krasteva I., Cattaneo A., Vulpiani M.P., Di Pancrazio C., Bachi A., Tittarelli M.	Trypanosoma equiperdum low molecular weight proteins as candidates for specific serological diagnosis of dourine	2018			The diagnosis of dourine can be difficult because the clinical signs of this disease in horses are similar to those of surra, caused by Trypanosoma evansi. Moreover, T. equiperdum and T. evansi are closely related and, so far, they cannot be distinguished using serological tests. In a previous work, the T. equiperdum protein pattern recognized by antibodies from dourine-infected horses and the hu…	Frontiers in Veterinary Science	https://www.scopus.com/inward/record.uri?eid=2-s2.0-85043400383&doi=10.3389%2ffvets.2018.00040&partnerID=40&md5=bcb115dd7d21b8cb8030b28c0b7bac6f	10.3389/fvets.2018.00040	1	0	1		1	0	1		2				1	1	0	1	Diagnostic development		Luciani	1	Italy	0	Northern Italy, Southern Italy, Namibia, Germany	4	Single gate	1	1	n/a	0	1	0	1	0	0	0
3	Parashar R., Singla L.D., Gupta M., Sharma S.K.	Evaluation and correlation of oxidative stress and haemato-biochemical observations in horses with natural patent and latent trypanosomosis in Punjab state of India	2018			The haemato-biochemical indices and oxidative stress markers in horses naturally infected with Trypanosoma evansi were evaluated by analyzing the level of these parameters between T. evansi infected (microscopically positive patent group and PCR positive latent group) and infection free horses. To compare the hemato-biochemical indices and oxidative stress indicators, horses were divided into thr…	Acta Parasitologica	https://www.scopus.com/inward/record.uri?eid=2-s2.0-85055618249&doi=10.1515%2fap-2018-0087&partnerID=40&md5=1197571c49ff0fd5e7dee25034604b7b	10.1515/ap-2018-0087	1	0	1		1	0	1		2				1	1	0	1	Surveillance		Parashar	1	India	1	Punjab	1	Descriptive, survey, cross sectional	1	1	n/a	1	1	0	0	1 lab parameters only (oxidative stress)	0	0
2	Seidl, A. F.; Moraes, A. S.; Silva, R. A. M. S.	Trypanosoma evansi control and horse mortality in the Brazilian Pantanal.	2001			The impact of three treatment strategies for Trypanosoma evansi control on horse mortality in the Brazilian Pantanal based on four size categories of cattle ranches is explored. The region's 49,000 horses are indispensable to traditional extensive cattle ranching and T. evansi kills horses. About 13% of these horses would be lost, annually, due to T. evansi if no control were undertaken. One prev…	Memórias do Instituto Oswaldo Cruz, 2001, 96, 5, pp 599-602		http://www.cabi.org/vetmedresource/abstract/20013111876	1	0	1		1	0	1	not sure if review?	2				1	1	0	1	intervention		Seidl	1	Brazil	1	Pantanal	4	Economic modelling	0	1	n/a	0	1	0	0	0	0	1
3	Kumar R., Kumar S., Khurana S.K., Yadav S.C.	Development of an antibody-ELISA for seroprevalence of Trypanosoma evansi in equids of North and North-western regions of India	2013			The importance of Trypanosoma evansi as the etiological agent for surra is often overlooked due to difficulty in accurate diagnosis of the disease. In the present study, an antibody-ELISA was developed using whole cell lysate antigen prepared from purified trypanosomes and used for seroprevalence study of T. evansi in equids. A total of 3695 equids were surveyed and blood samples were collected f…	Veterinary Parasitology	https://www.scopus.com/inward/record.uri?eid=2-s2.0-84881543097&doi=10.1016%2fj.vetpar.2013.04.018&partnerID=40&md5=c7f9f18368bdc0f9d00351e72045adec	10.1016/j.vetpar.2013.04.018	1	0	1		1	0	1		2				1	1	0	1	Surveillance, diagnostics		Kumar	1	India	1	North/North Western Regions	4	Descriptive, survey, cross sectional, plus diagnostics	1	1	n/a	1	1	1	1	0	0	0	3695	182	3040	473	2
3	Muieed M.A., Chaudhary Z.I., Shakoori A.R.	Comparative studies on the sensitivity of polymerase chain reaction (PCR) and microscopic examination for the detection of Trypanosoma evansi in horses	2010			The lack of reliable diagnostic methods is a setback in the effective control of diseases. Diagnosis of Trypanosoma evansi infection (surra) in livestock is of considerable economic importance. Detection of trypanosomes in blood has been the "gold standard"; however, finding the organisms or establishing patency of parasitaemia has not always been possible even in symptomatic infections. As a con…	Turkish Journal of Veterinary and Animal Sciences	https://www.scopus.com/inward/record.uri?eid=2-s2.0-79951490793&doi=10.3906%2fvet-0806-22&partnerID=40&md5=b146dcf10396fc898e9eaaf5f35dade5	10.3906/vet-0806-22	1	0	1		1	0	1		2				1	1	0	1	Surveillance, diagnostics		Muieed	1	Pakistan	1	Lajore	1	Descriptive, survey, cross sectional, clinically suspected to have Surra, plus diagnostics	0	1	n/a	1	1	1	1	0	0	0	100		100		3
3	Monzón C.M., Jara G.A., Hoyos C.B.	Determination of the survival of Trypanosoma evansi in equine blood, using the microhematocrit method [Determinación de la supervivencia de Trypanosoma evansi en sangre de equinos, empleando el método del microhematocrito.]	1995			The microhaematocrit (MH) technique was used to study the survival of Trypanosoma evansi in blood from two herds of naturally-infected horses. A comparison was made between samples treated with ethylenediaminetetraacetic acid and sodium citrate (alone or with 1% glucose), and sent to the laboratory packed in ice. In general, the number of samples yielding positive results by the MH technique show…	Revue scientifique et technique (International Office of Epizootics)	https://www.scopus.com/inward/record.uri?eid=2-s2.0-0029364284&doi=10.20506%2frst.14.3.873&partnerID=40&md5=f5e50f83a73f21d132352ce4eea587f0	10.20506/rst.14.3.873	0	0	0		1	0	1	comparison test	1	1	pending review full text		1	1		1	*	KG review	KG review	1							1			1	1
2	Reghu Ravindran1*, Jammi Raghavendra Rao1, Ashok Kumar Mishra1, Krishan Murari Lal Pathak2, Nagarajan Babu3, Cheeyancheri Chencheri Satheesh4, and Sachivothaman Rahul	Trypanosoma evansi in camels, donkeys and dogs in India: comparison of PCR and light microscopy for detection - short communication.	2008			The objective of the present study was to compare two methods: PCR and blood smear examination for sensitive and specific detection of trypanosoma evansi in camels, donkeys and dogs. Out of 131 blood samples tested, (61 camels, 44 donkeys and 26 dogs), 26 samples (21 camels, 3 donkeys and 2 dogs) were detected positive by PCR. Blood smear examination revealed the t. evansi organisms in only two c…	Veterinarski arhiV 78 (1), 89-94, 2008		http://www.cabi.org/vetmedresource/abstract/20083081673	1	0	1		1	0	1	short comm	2				1	1	0	1	Diagnostics		Ravindran	1	India	1	Kerala state	4	Descriptive, survey, cross sectional, single gate	0	1	n/a	1	1	1	1	0	0	0	44	44	0	0	2
1	Herrera, H. M.; Norek, A.; Freitas, T. P. T.; Rademaker, V.; Fernandes, O.; Jansen, A. M.	Domestic and wild mammals infection by Trypanosoma evansi in a pristine area of the Brazilian Pantanal region.	2005	Germany	English	The objective of this study was to estimate the <i xmlns="http://www.w3.org/1999/xhtml">Trypanosoma evansi</i> infection rate and epizootical status of wild and domestic animals from the Brazilian Pantanal region using a standardized polymerase chain reaction (PCR). We used a simple DNA extraction method based on Chelex resin (BioRad, USA) on blood eluted from filter paper confetti. Primers direc…	Parasitology Research		10.1007/s00436-005-1334-6	1	0	1	Check for equine	1	1	0	insufficient info	1	1	pending review full text		1	1	0	1	Surveillance		Herrera	1	Brazil	1	Pantanal of Mato Grosso, Rio Negro	1	Descriptive, survey, cross sectional	0	1	n/a	1	1	1	1	0	0	0	61		61		2
3	Dhollander S., Jallow A., Mbodge K., Kora S., Sanneh M., Gaye M., Bos J., Leak S., Berkvens D., Geerts S.	Equine trypanosomosis in the Central River Division of The Gambia: A study of veterinary gate-clinic consultation records	2006			The objective of this study was to provide epidemiological information of equine trypanosomosis in the Central River Division (CRD) of The Gambia. Therefore, 2285 consultations records of equines, admitted in a gate-clinic at Sololo in CRD, were studied retrospectively. The data were recorded in the period between September 1995 and July 2002 and comprised consultations of 2113 horses and 172 don…	Preventive Veterinary Medicine	https://www.scopus.com/inward/record.uri?eid=2-s2.0-33745698011&doi=10.1016%2fj.prevetmed.2005.11.009&partnerID=40&md5=3660c9d0ae657edf8d8d726b025b6035	10.1016/j.prevetmed.2005.11.009	1	0	1		1	0	1		2				1	1	0	1	Surveillance		Dhollander	2	Gambia	1	Central River District	2	Retrospective evaluation of clinical records, descriptive, survey, cross sectional	0	1	n/a	1	1	1	0	1 (pcv only)	1	1 ppv/npv of owner	2285	172	2113	0	3
3	Kumar J., Chaudhury A., Bera B.C., Kumar R., Kumar R., Tatu U., Yadav S.C.	Production and preliminary evaluation of Trypanosoma evansi HSP70 for antibody detection in Equids	2015			The present immuno-diagnostic method using soluble antigens from whole cell lysate antigen for trypanosomosis have certain inherent problems like lack of standardized and reproducible antigens, as well as ethical issues due to in vivo production, that could be alleviated by in vitro production. In the present study we have identified heat shock protein 70 (HSP70) from T. evansi proteome. The nucl…	Acta Parasitologica	https://www.scopus.com/inward/record.uri?eid=2-s2.0-84942765504&doi=10.1515%2fap-2015-0104&partnerID=40&md5=69ecaf896c2ae66355cd9f077fc923b7	10.1515/ap-2015-0104	1	0	1		1	1	0	experimental samples	1	1	Experimental for diagnostics permitted		1	1	0	1	Diagnostic development		Kumar	1	India	1	n/a	1	Double gate	1	1	n/a	0	1	0	1	0	0	0	40
3	Rudramurthy G.R., Sengupta P.P., Ligi M., Rahman H.	An inhibition enzyme immuno assay exploring recombinant invariant surface glycoprotein and monoclonal antibodies for surveillance of surra in animals	2017			The present study is aimed at the development of inhibition ELISA (I-ELISA) exploring monoclonal antibodies (MAbs) and recombinant invariant surface glycoprotein. The extracellular domain (ED) of invariant surface glycoprotein (ISG-75) from Trypanosoma evasni has been heterologously expressed in Pichia pastoris (X-33). The recombinant ISG-75 (rISG-75ED) was characterized by immunoblot and ELISA, …	Biologicals	https://www.scopus.com/inward/record.uri?eid=2-s2.0-85013223152&doi=10.1016%2fj.biologicals.2017.02.004&partnerID=40&md5=2ad8e1b2aaf0c6f020ca921b255e0173	10.1016/j.biologicals.2017.02.004	1	0	1		1	0	1		2				1	1	0	1	Diagnostic development		Rudramurthy	1	India	1	Karnataka	1	Descriptive, cross sectional survey, Single gate	0	1	n/a	0	1	1	1	0	0	0	185	87	98	0	2
1	Basheir, B. O.; ElMalik, K. H.; Abdelgadir, A. E.; Gameel, A. A. R.	Traditional and modern practices in the diagnosis, treatment and prevention of animal diseases in South Kordofan State, Sudan.	2012	Nigeria	English	The present study shows at least 32 animal diseases of different etiological factors found to be prevalent in South Kordofan State. The most economically important ones are: foot and mouth disease, pox infections, lumpy skin disease, hemorrhagic septicemia, black quarter, contagious bovine pleuro pneumonia, and parasites infestations. Practically, all of these diseases have local names and most o…	Journal of Cell and Animal Biology			1	0	1		1	0	1		2				1	1	0	1	Surveillance		Basheir	1	Sudan	1	South Kordofan State	4	Descriptive, survey, cross sectional	0	1	n/a	1	0	1	0	0	0	0	54	42	12	0	3
3	Hussain M., Saeed Z., Gulsher M., Shaikh R.S., Ali M., Akhtar M., Iqbal F.	Molecular detection and seasonal prevalence of Trypanosoma brucei and its effect on hematobiochemical parameters in donkeys from Dera Ghazi Khan District in southern Punjab, Pakistan	2016			The present study was designed to report the prevalenceof Trypanosoma brucei in blood samples of donkeys (n=283) collected from Dera Ghazi Khan District in Punjab (Pakistan) through PCR amplification of their maxicircle kinetoplast DNA (kDNA) during four seasons in 2013 and to demonstrate the effect of this parasite on complete blood count (CBC) and selected parameters of serum. Out of 283 blood …	Pakistan Journal of Zoology	https://www.scopus.com/inward/record.uri?eid=2-s2.0-84994881280&partnerID=40&md5=2810fd3afe690cc509dabb0c642518d2		1	0	1		1	0	1		2				1	1	0	1	Surveillance, diagnostics		Hussain	1	Pakistan	1	Dera Ghazi Khan District, Southern District	1	Descriptive, survey, cross sectional	1	1	n/a	1	1	1	0	0	0	0	283	283	0	0	2
3	Franke C.R., Greiner M., Mehlitz D.	Investigations on naturally occurring Trypanosoma evansi infections in horses, cattle, dogs and capybaras (Hydrochaeris hydrochaeris) in Pantanal de Poconé (Mato Grosso, Brazil)	1994			The prevalence of Mal de Cadeiras - Portuguese for Trypanosoma (T.) evansi infections in horses - as well as the prevalence of T.evansi infections in cattle, dogs and free-ranging capybaras (Hydrochaeris hydrochaeris) was investigated in Pantanal de Poconé (Mato Grosso, Brazil). In 0.3, 8.6 and 8.0% of the horses, dogs and capybaras, respectively, infection was detected using standard parasitolog…	Acta Tropica	https://www.scopus.com/inward/record.uri?eid=2-s2.0-0028003823&doi=10.1016%2f0001-706X%2894%2990055-8&partnerID=40&md5=75a8bb080acc271a117a1d475be158ad	10.1016/0001-706X(94)90055-8	1	0	1		1	0	1		2				1	1	0	1	Surveillance, diagnostics		Franke	0	Brazil	1	Pantanal de Pocone	4	Descriptive, survey, cross sectional	0	1	n/a	1	1	1	1	0	0	0	364	0	364	0	2
5	Abo-Shehada M.N. Anshassi H. Mustafa G. Amr Z.	Prevalence of Surra among camels and horses in Jordan.	1999			The prevalence of Trypanosoma evansi infection among camels and horses in Jordan was studied using thick blood smears and inoculation techniques with mice and rats. A total of 437 camels and 83 horses from four climatic zones were surveyed. In addition, 40 donkeys, 32 cattle and 35 goats in contact with infected camels and horses were also tested in the same way. Clinical disease was evident in 8…	Preventive Veterinary Medicine. 38 (4) (pp 289-293), 1999. Date of Publication: 15 Feb 1999.	WebBridge	10.1016/S0167-5877(98)00138-X	1	0	1		1	0	1		2				1	1	0	1	Surveillance		Abo-Shehada	1	Jordan	1	Sweama, Mafraq, Irbid, Balqa, Madaba, Ma'an	4	Descriptive, survey, cross sectional	0	1	n/a	1	1	1	1	0	0	0	123	40	83		2
5	Atawalna J. Emikpe B.O. Sallah E.K. Shaibu W. Folitse R.D.	The health problems, gastrointestinal and blood parasites commonly associated with donkeys in the upper east Region of Ghana.	2015			The report on the disease conditions in donkeys in most West African countries is scanty in literature. This study was conducted to identify the health related problems including gastrointestinal and blood parasites of donkeys at the Bolgatanga livestock market in the Upper East region of Ghana from July to December, 2012. 190 donkeys comprising 86 females and 104 males were clinically examined w…	African Journal of Biomedical Research. 18 (1) (pp 37-41), 2015. Date of Publication: 2015.	WebBridge		1	0	1		1	0	1		2				1	1	0	1	Surveillance		Atawalna	1	Ghana	1	Bolgatanga, Upper East	4	Descriptive, survey, cross sectional	0	1	n/a	0	1	1	0	0	0	0	58	58			2
3	Monzon C.M., Jara A., Nantulya V.M.	Sensitivity of antigen ELISA test for detecting Trypanosoma evansi antigen in horses in the subtropical area of Argentina	1995			The sensitivity of an antigen detection enzyme immunoassay (Ag-ELISA) based on a Trypanosoma brucei group-specific monoclonal antibody was evaluated to detect circulating Trypanosoma evansi antigen in horse sera. Three horses and 2 mules were experimentally infected with T. evansi. Circulating antigens were detected on 7 and 21 days postinfection. Antigen levels increased during the course of the…	Journal of Parasitology	https://www.scopus.com/inward/record.uri?eid=2-s2.0-0028838296&doi=10.2307%2f3283985&partnerID=40&md5=9970865cb4244e3611362e713e913b1c	10.2307/3283985	1	0	1		1	1	0	experimental infection	1	1	Experimental for diagnostics permitted		1	1	0	1	Experimental but diagnostic		Monzon	2	Argentina	1	Formosa	4	Two gate and single gate	0	1	n/a	0	1	1	1	0	0	0	125	0	125	0	1
5	Reyna-Bello A. Garcia F.A. Rivera M. Sanso B. Aso P.M.	Enzyme-linked immunosorbent assay (ELISA) for detection of anti-Trypanosoma evansi equine antibodies.	1998			The standardization of ELISA for the detection of anti-Trypanosoma evansi antibodies in naturally and experimentally infected horses is described. Bayesian analysis was used to establish the cutoff between positive and negative sera. In order to determine the assessment of the ELISA test, the results obtained were compared with those from an IFA. A relative sensibility of 98.39%, a specificity of…	Veterinary Parasitology. 80 (2) (pp 149-157), 1998. Date of Publication: 31 Dec 1998.	WebBridge		1	0	1		1	0	1		2				1	1	0	1	Diagnostic development		Reyna-Bello	1	Venuzuela	1	Estado Apure, Estado Miranda, Caracas	1	Two gate	0	1	n/a	1	1	0	1	0	0	0
1	Hailegebrael Bedada; Shimelis Dagnachew	Study on the prevalence of donkey trypanosomosis in Awi zone northwest Ethiopia.	2012	Ethiopia	English	The study on trypanosomosis of donkeys was conducted from October 2009 to March 2010 in four districts of Awi zone including Jawi district of tsetse infested, Abadera and Chara districts found at the edge of tsetse infested area and Dangla of tsetse free district. A total of 384 randomly selected donkeys (86 from Abadera, 87 from Chara, 94 from Dangla and 117 from Jawi) were sampled and examined …	Ethiopian Veterinary Journal			1	0	1		1	0	1		2				1	1	0	1	Surveillance		Bedada	1	Ethiopia	1	Awi Zone	4	Descriptive, survey, cross sectional	0	1	n/a	1	1	1	0	1 pcv and bcs only	0	0	384	384	0	0	2
3	Aslam A., Chaudhary Z.I., Rehman H.U., Ashraf K., Ahmad N., Yaqub T., Maqbool A., Shakoori A.R.	Comparative evaluation of parasitological, serological and DNA amplification methods for diagnosis of natural trypanosomal infection in equines	2010			The study was conducted to evaluate and compare the parasitological (micro-haematocrit method, MHCT), serological (enzyme-linked immunosorbent assay, ELISA) and molecular (polymerase chain reaction, PCR) methods for diagnosis of trypanosomal infection in equines. Blood samples, taken from 500 animals (horses and donkeys), were primarily screened with formol gel test. Of 500 samples examined, 120 …	Pakistan Journal of Zoology	https://www.scopus.com/inward/record.uri?eid=2-s2.0-79951483205&partnerID=40&md5=5ac111ec49548d93921bbbc210719670		1	0	1		1	0	1		2				1	1	0	1	surveillance		Aslam	1	Pakistan	1	Lahore	4	Descriptive, survey, cross sectional	0	1	n/a	1	1	1	1	0	0	0	500	250	250	0	3
3	Khan A.U., Qureshi A.S., Hassan M.F., Rehan S., Sarfraz A.	Molecular identification of Trypanosomes and their effects on hematological and biochemical parameters in donkeys in Punjab, Pakistan	2018			The study was designed to investigate the molecular identification and prevalence and of trypanosomiasis and its effects on hematological and biochemical parameters in donkeys. Blood samples were collected from 657 donkeys of three districts: Gujranwala, Gujrat, and Mandi Bahaudin in Punjab province of Pakistan. Prevalence of Trypanosoma was observed by microscopy of Giemsa's stained blood smear;…	International Journal of Agriculture and Biology	https://www.scopus.com/inward/record.uri?eid=2-s2.0-85050297026&doi=10.17957%2fIJAB%2f15.0679&partnerID=40&md5=ff8b70497e43fd9b9d986f54a360aaa0	10.17957/IJAB/15.0679	1	0	1		1	0	1		2				1	1	0	1	surveillance		Khan	1	Pakistan	1	Punjab	4	Descriptive, survey, cross sectional	1	1	n/a	1	1	1	0	1 haematology, demographics only	0	0	657	657	0	0	2
3	Monzon C.M., Jara G.A., Hoyos C.B.	An evaluation of the direct agglutination test for the diagnosis of "mal de caderas" in horses [Evaluación de la prueba de aglutinación directa en el diagńostico del mal de caderas en equinos.]	1994			The usefulness of the direct agglutination test (DA) to diagnose Mal de Caderas disease was evaluated. Forty four sera samples from two lots of horses with natural T. evansi infection (Lot 1 and Lot 2) were used. Thirteen (81.2%) of sixteen horses in which parasites were isolated gave positive agglutination titres (> or = 1:512) in the DA test. Treatment of these positive sera with 2-mercaptoetha…	Revista do Instituto de Medicina Tropical de São Paulo	https://www.scopus.com/inward/record.uri?eid=2-s2.0-0028440252&doi=10.1590%2fS0036-46651994000300004&partnerID=40&md5=35649c1675a0a451a1b7dbf88186ab65	10.1590/S0036-46651994000300004	1	0	1		1	0	1		2				1	1		1	*	KG review	KG review	1							1			1
1	Singh, B. R.; Chauhan, M.; Sindhu, R. K.; Gulati, B. R.; Khurana, S. K.; Singh, B.; Yadav, H. S.; Yadav, R. P.	Diseases prevalent in equids in India: a survey of veterinary practitioners.	2010	USA	English	There are about 20 million equids in India which may harbour numerous diseases at any time. However, there is little information on the prevalence of most of the diseases. A survey of equine practitioners was undertaken to understand the diseases scenario in equids in India. A total of 2000 survey questionnaires were sent to equine practitioners at 64 districts in 14 states, plus 30 private equin…	Asian Journal of Animal and Veterinary Advances			1	0	1		1	0	1	survey	2				1	1	0	1	Barriers		Singh	1	India	1	Covering 64 districts	4	Descriptive, survey, cross sectional	0	1	n/a	1	1	0	0	0	0	1
1	Dedar, R. K.; Yash Pal; Legha, R. A.; Jitender Singh; Kumar, S.	Trypanosomosis with associated immunosuppression in Indian donkey: a case report.	2014	India	English	This case report presents the clinical signs, diagnosis and successful antimicrobial and supportive treatment of trypanosomiasis (caused by <i xmlns="http://www.w3.org/1999/xhtml">Trypanosoma evansi</i>) with secondary bacterial infection due to immunosuppression in a large white indigenous donkey purchased from a donkey fair at Vautha (Gujarat) and transported by road to Equine Production Campus…	Veterinary Practitioner			1	0	1		1	0	1		2				1	1	0	1	Case report		Dedar	1	India	1	Rajasthan	4	Case report	n/a	1	n/a	n/a	1	1	0	1	1	0	1	1	0	0	3
1	Bhardwaj, R. K.; Singh, J.	Trypanosomiasis in a pregnant mare - a case report.	2007	India	English	This paper discusses an acute form of clinical trypanosomiasis in a pregnant mare and the effective treatment of the disease without causing abortion. A five-and-a-half-year-old pregnant (6 months) Thoroughbred mare was presented to the Large Animal Clinic of the College of Veterinary Sciences, PAU-Ludhiana, India [date not given] with a history of dullness, fever, anorexia and frequent micturati…	Centaur			1	0	1		1	0	1		2				1	1	0	1	Case report		Bhardwaj	1	India	1	Punjab	4	Case report	n/a	1	n/a	1	1	1	0	1	1	0	1	0	1	0	3
3	Hagos A., Degefa G., Yacob H., Fikru R., Alemu T., Feseha G., Claes F., Goddeeris B.M.	Seroepidemiological survey of trypanozoon infection in horses in the suspected dourine-infected Bale highlands of the Oromia region, Ethiopia	2010			This paper presents the results of a seroepidemiological survey of trypanozoon infection in horses carried out between September 2007 and June 2008. The survey was conducted to determine the seroprevalence of anti-trypanozoon antibodies in 880 serum samples collected randomly from selected horsebreeding districts of the Bale highlands of Ethiopia. The seroprevalence of trypanozoon infection was f…	OIE Revue Scientifique et Technique	https://www.scopus.com/inward/record.uri?eid=2-s2.0-79951618063&doi=10.20506%2frst.29.3.2005&partnerID=40&md5=62915a7b2f422569b9edf6a3e5093205	10.20506/rst.29.3.2005	1	0	1		1	0	1		2				1	1	0	1	Surveillance		Hagos	2	Ethiopia	1	Bale Highlands of the Oromia	0	Descriptive, survey, cross sectional	0	1	n/a	1	1	1	1	1 risk factors only	0	0	880	0	880	0	2
3	Silva R.A.M.S., Arosemena N.A.E., Herrera H.M., Sahib C.A., Ferreira M.S.J.	Outbreak of trypanosomosis due to Trypanosoma evansi in horses of Pantanal Mato-grossense, Brazil	1995			This paper reports an outbreak of trypanosomosis due to Trypanosoma evansi in horses of the Pantanal Mato-grossense region of Brazil. Forty-eight horses died (51% mortality) and abortion in one mare was recorded. The clinical signs observed were fever, anemia, conjunctivitis, edema of the legs and lower parts of the body, progressive weakness, loss of condition, and loss of appetite. The diagnosi…	Veterinary Parasitology	https://www.scopus.com/inward/record.uri?eid=2-s2.0-0028885025&doi=10.1016%2f0304-4017%2894%2900757-4&partnerID=40&md5=e23f4e5bf020413d75ba6123f5484ab9	10.1016/0304-4017(94)00757-4	1	0	1		1	0	1		2				1	1	0	1	Outbreak		Silva	1	Brazil	1	Pantanal Mato-grossense	4	Outbreak investigation	0	1	n/a	n/a	1	0	0	1 mortality rate	0	0	95				1
3	Nadeem A., Aslam A., Chaudhary Z.I., Ashraf K., Saeed K., Ahmad N., Ahmed I., Rehman H.U.	Indirect fluorescent antibody technique based prevalence of Surra in Equines	2011			This project was carried out to find the prevalence of trypanosomiasis in equine in District Gujranwala by using indirect fluorescent antibody technique and thin smear method. Blood samples were collected from a total of 200 horses and donkeys of different ages and either sex. Duplicate thin blood smears were prepared from each sample and remaining blood samples were centrifuged to separate the s…	Pakistan Veterinary Journal	https://www.scopus.com/inward/record.uri?eid=2-s2.0-79953295371&partnerID=40&md5=9a0c1a0591dc5085b7866e658fc35d5b		1	0	1		1	0	1		2				1	1	0	1	Surveillance		Nadeem	1	Pakistan	1	Gujranwala	4	Descriptive, survey, cross sectional	0	1	n/a	1	1	1	1	0	0	0	200				2
3	Hagos A., Abebe G., Büscher P., Goddeeris B.M., Claes F.	Serological and parasitological survey of dourine in the Arsi-Bale highlands of Ethiopia	2010			This study was conducted from August 2005 to January 2007 to determine prevalence and distribution of dourine in horses and to investigate the occurrence of clinical and carrier cases in donkeys and mules in the Arsi-Bale highlands. Study methodology was based on questionnaire, serological, clinical and parasitological survey. The questionnaire indicated that dourine is a major health problem of …	Tropical Animal Health and Production	https://www.scopus.com/inward/record.uri?eid=2-s2.0-77952876987&doi=10.1007%2fs11250-009-9485-6&partnerID=40&md5=67bc067b7754433acc6af70a2a56814e	10.1007/s11250-009-9485-6	1	0	1		1	0	1		2				1	1	0	1	Surveillance, diagnostics		Hagos	2	Ethiopia	1	Arsi and Bale	0	Descriptive, survey, cross sectional	0	1	n/a	1	1	1	1	1	0	1	646	0	646	0	2
1	Conrado, A. de C.; Lopes, S. T. dos A.; Oliveira, L. S. S. de; Monteiro, S. G.; Vargas, D. de L. B.; Bueno, A.	Natural infection by Trypanosoma evansi in horses in the central area of the state of Rio Grande do Sul, Brazil.	2005	Brazil	Portuguese	This study was conducted to determine the cause of mortality in horses from a farm in Rio Grande do Sul, Brazil. Blood samples collected from 9 horses were analysed using the microhaematocrit technique. Moreover, staining of buffy coat was carried out. <i xmlns="http://www.w3.org/1999/xhtml">Trypanosoma evansi</i> was present in 3 samples. The clinical signs presented by the animals were anaemia,…	Ciência Rural		10.1590/S0103-84782005000400029	1	0	1		1	0	1		2				1	1		1	*	KG review	KG review	1							1			1	1
3	Ehizibolo D.O., Kamani J., Ehizibolo P.O., Egwu K.O., Dogo G.I., Salami-Shinaba J.O.	Prevalence and significance of parasites of horses in some states of northern Nigeria	2012			This study was conducted to determine the prevalence and significance of parasites of horses in northern Nigeria. Blood and faecal samples were randomly collected from 243 horses from different stables in some states of northern Nigeria for laboratory analyses. Fifty-seven horses (23.5%) were found infected with parasites. The hemoparasites detected, 21 (8.6%), include Theileria equi, Babesia cab…	Journal of Equine Science	https://www.scopus.com/inward/record.uri?eid=2-s2.0-84865160134&doi=10.1294%2fjes.23.1&partnerID=40&md5=ceac8a403d16657685a1af968aa44f08	10.1294/jes.23.1	1	0	1		1	0	1		2				1	1	0	1	Surveillance		Ehizibolo	1	Nigeria	1	Northern (Kaduna, Bauchi, Plateau)	4	Descriptive, survey, cross sectional	0	1	n/a	1	1	1	0	0	0	0	243		243		2
1	Omer, M. M.; Ahmed, A. M.; Abusalab, S. M. A.	A retrospective study on animal parasitic diseases diagnosed at Kassala Veterinary Research Lab (KVRL), Eastern Sudan.	2007	Pakistan	English	This study was conducted to estimate the prevalence of the parasitic diseases in different animal species in Kassala area, eastern Sudan during 2004 up to 2006. A total of 1396 samples which were referred to Kassala Veterinary Research Lab were retrospectively studied. The samples were collected from different animal species; 1185 bovine, 139 ovine, 19 caprine, 46 equine and 7 camels. The study d…	Veterinary Research (Pakistan)			1	0	1		1	0	1		2				1	1	0	1	Surveillance		Omer	1	Sudan	1	Eastern	4	Descriptive, survey, cross sectional over 3 years	0	1	n/a	1	1	1	0	0	0	0	46				3
1	Hegazy, E. N.; Mahmoud, A. E. A.; Khadr, A. M.; Elshemey, T. M.; El-Rahman, A. H. A.	Evaluation of molecular technique and microscopical examination for diagnosis of blood parasites in equine and camels.	2017	Egypt	English	This study was designed to evaluate PCR technique as a diagnostic tool for blood parasites infection in equine and camels in relation to conventional microscopic examination of stained blood smear. 150 equine stained blood smears were examined microscopically, 15 of them were suspected to be infested with equine piroplasmosis. 10 samples (including one positive by blood film) were examined by con…	Alexandria Journal of Veterinary Sciences		10.5455/ajvs.261935	1	0	1		1	1	0	insufficient info	1	1	pending review full text		1	1	0	1	Surveillance, diagnostics		Hegazy	1	Egypt	1	Alexandria, Behera	4	Descriptive, survey, cross sectional	0	1	n/a	1	1	1	1	0	0	0	150	53	93	4	2
6	Abdel-Gawad, Ahmed Nassar, Ahmed Abdel-Wahab, Azza	EVALUATION OF THE CARD AGGLUTINATION TEST (CATT/T. EVANSI) IN COMPARISON WITH PCR FOR DETECTION OF TRYPANOSOMA EVANSI INFECTION IN DONKEYS IN EGYPT	2019	Egypt		This study was initiated to evaluated CATT test in comparison with PCR for detection of Trypanosoma evansi infection in donkeys in Egypt. Six donkeys free from T. evansi were inoculated with T. evansi strain (Egypt CD2) which had been isolated from naturally infected horse. Parasitological examination of the donkeys revealed a prepatent period of T. evansi 1-4 DPI. Two blood samples (heparinized …	JOURNAL OF THE EGYPTIAN SOCIETY OF PARASITOLOGY			1	0	1		1	0	1		2				1	1	0	1	Diagnostic development		Abdel-Gawad	1	Egypt	1	No details	4	Descriptive survey cross sectional and two gate	1	1	n/a	1	1	1	1	0	0	0	416	416	0	0	2
2	Laha, R.; Sasmal, N. K.	Detection of Trypanosoma evansi infection in clinically ill cattle, buffaloes and horses using various diagnostic tests.	2009			This study was undertaken to detect Trypanosoma evansi infection in clinically ill cattle, buffaloes and horses that were suspected of 'surra' infection. Various diagnostic tests were utilized in order to assess the prevalence of infection in the clinically ill and 'suspected' animals. Animals in the Eastern Region of India were systematically studied for T. evansi infection, which had not been t…	Epidemiology and Infection, 2009, 137, 11, pp 1583-1585		http://www.cabi.org/vetmedresource/abstract/20093275641	1	0	1		1	0	1		2				1	1	0	1	Surveillance, diagnostics		Laha	1	India	1	Eastern	4	Descriptive, survey, cross sectional plus diagnostic comparison, clinically ill animals	0	1	n/a	0	1	1	1	0	0	0	32		32		3
3	Cauchard J., Soldan A., Madeline A., Johnson P., Büscher P., Petry S.	Inter-laboratory ring trials to evaluate serological methods for dourine diagnosis	2014			To evaluate the reproducibility of routine serological methods to detect Trypanosoma equiperdum antibodies in equine sera, two inter-laboratory ring trials were organized involving 22 European and 4 non-European reference laboratories for dourine. The serological methods were the complement fixation test (CFT; 25 laboratories) and the indirect fluorescent antibody test (IFAT; 4 laboratories). Thr…	Veterinary Parasitology	https://www.scopus.com/inward/record.uri?eid=2-s2.0-84906939837&doi=10.1016%2fj.vetpar.2014.06.025&partnerID=40&md5=eeaa6d6388219db30ce35b66917ac0b4	10.1016/j.vetpar.2014.06.025	1	0	1		1	0	1		2				1	1	0	1	Surveillance		Cauchard	2	n/a	n/a	n/a	2	Ring reproducibility trial on stock serum	0	1	n/a	1	1	0	1	0	0	0	30	1	29		n/a
3	Parashar R., Singla L.D., Batra K., Kumar R., Kashyap N., Kaur P., Bal M.S.	Unraveling cryptic epizootiology of equid trypanosomosis in Punjab state of India by parasitological and sero-molecular techniques	2018			To unravel equid trypanosomosis caused by Trypanosoma evansi in Punjab state of India, a cross sectional study was designed by utilizing parasitological and sero-molecular tools with objective to assess the prevalence of T. evansi in association with various risk factors in all agroclimatic zones of Punjab state of India. Parasitological Romanowksy stained thin blood smears (RSTBS) to detect pate…	Acta Tropica	https://www.scopus.com/inward/record.uri?eid=2-s2.0-85046697326&doi=10.1016%2fj.actatropica.2018.04.018&partnerID=40&md5=be10c1f612ba76399a2c46fccb36e2e6	10.1016/j.actatropica.2018.04.018	1	0	1		1	0	1		2				1	1	0	1	Surveillance, diagnostics		Parashar	1	India	1	Punjab state	1	Descriptive, survey, cross sectional plus diagnostic comparison	1	1	n/a	1	1	1	1	1? Risk factors	0	0	429		368		2
3	Davaasuren B., Amgalanbaatar T., Musinguzi S.P., Suganuma K., Otgonsuren D., Mossaad E., Narantsatsral S., Battur B., Battsetseg B., Xuan X., Inoue N.	The evaluation of GM6-based ELISA and ICT as diagnostic methods on a Mongolian farm with an outbreak of non-tsetse transmitted horse trypanosomosis	2017			Trypanosoma equiperdum, which is the etiological agent of dourine, spreads through sexual intercourse in equines. Dourine (T. equiperdum) has been reported in Mongolia, where it is considered an economically important disease of horses. T. evansi has also been reported in Mongolian domestic animals. The objective of this study was to evaluate the potential application of recombinant T. evansi GM6…	Veterinary Parasitology	https://www.scopus.com/inward/record.uri?eid=2-s2.0-85026855634&doi=10.1016%2fj.vetpar.2017.07.036&partnerID=40&md5=e4b5d7bf37e237077aca95c827981cfa	10.1016/j.vetpar.2017.07.036	1	0	1		1	0	1		2				1	1	0	1	Surveillance, diagnostics		Davaasuren	2	Mongolia	1	Ulaanbaatar city	2	Outbreak investigation	0	1	n/a	1	1	1	1	1 (brief reference)	0	0	50	0	50	0	1
4	Benfodil K, Büscher P, Abdelli A, Van Reet N, Mohamed-Herif A, Ansel S, Fettata S, Dehou S, Bebronne N, Geerts M, Balharbi F, Ait-Oudhia K.	Comparison of serological and molecular tests for detection of Trypanosoma evansi in domestic animals from Ghardaïa district, South Algeria.	2020			Trypanosoma evansi (T. evansi) is a hemoflagellate parasite that affects a broad range of mammalian hosts and that causes a disease called surra. Diagnosis of surra based on clinical symptoms alone is inaccurate. Therefore, a variety of serological and molecular diagnostic tests are used to assist in the detection of T. evansi infections. The aim of this study was to compare the diagnostic perfor…	Vet Parasitol. 2020	/pubmed/32222595	Vet Parasitol. 2020 Mar 19;280:109089. doi: 10.1016/j.vetpar.2020.109089. [Epub ahead of print]	1	0	1		1	0	1		2				1	1	0	1	Surveillance, diagnostics		Benfodil	2	Algeria	1	Ghardaia, South Algeria	2	Descriptive, survey, cross sectional plus diagnostic comparison	0	1	n/a	1	1	1	1	0	0	0	93	0	93	0	2
3	Ranjithkumar M., Saravanan B.C., Yadav S.C., Kumar R., Singh R., Dey S.	Neurological trypanosomiasis in quinapyramine sulfate-treated horses-a breach of the blood-brain barrier?	2014			Trypanosoma evansi infection typically produces wasting disease, but it can also develop into a neurological or meningoencephalitis form in equids. Trypanosomiasis in horses was treated with quinapyramine sulfate, and all the 14 infected animals were recovered clinically. After clinical recovery, four animals developed a neurological form of the disease at various intervals. Two of these animals …	Tropical Animal Health and Production	https://www.scopus.com/inward/record.uri?eid=2-s2.0-84893814220&doi=10.1007%2fs11250-013-0498-9&partnerID=40&md5=73e33d2cdded1047fe032dc7c1413910	10.1007/s11250-013-0498-9	1	0	1		1	0	1		2				1	1	0	1	clinical cases		Ranjithkumar	1	India	1	Auguri-Tanda	4	Case series of 14 horses from outbreak, 4 relapsed with neurological signs	0	1	n/a	n/a	1	0	0	1	1	0	14	0	14	0	1
3	Yadav S.C., Kumar R., Kumar J., Singh M., Bera B.C., Kumar R., Tatu U., Tehri K.	Antigenic characterization of 52–55 kDa protein isolated from Trypanosoma evansi and its application in detection of equine trypanosomosis	2017			Trypanosoma evansi is a haemo-protozoan parasite responsible for the disease surra, an economically important disease of wide range of domestic and wild animals. The present diagnostic methods using soluble antigens have inherent problems like lack of standardized and reproducible antigens, as well as ethical issues. This entails further efforts for search of defined antigenic molecules with sati…	Research in Veterinary Science	https://www.scopus.com/inward/record.uri?eid=2-s2.0-85026741343&doi=10.1016%2fj.rvsc.2017.07.034&partnerID=40&md5=576cfc7954aa1cab8d2fcfe0fe745a87	10.1016/j.rvsc.2017.07.034	1	0	1		1	1	0	experimental	1	1	experimental		1	1	0	1	Experimental but diagnostic		Yadav	1	India	1	n/a	1	Two stage	1	1	n/a	0	1	0	1	0	0	0
3	Benfodil K., Ansel S., Mohamed-Cherif A., Ait-Oudhia K.	Prevalence of Trypanosoma evansi in horses (Equus caballus) and donkeys (Equus asinus) in El-Bayadh district, southwestern Algeria	2019			Trypanosoma evansi is a parasite that causes surra in a variety of wild and domestic animals and is mainly transmitted by biting flies in Africa, Asia and Latin-America. Horses infected by Trypanosoma evansi present a chronic weight loss, icterus, oedema, anemia, abortions and neurological troubles. Due to this parasite, cases of human trypanosomiosis have been reported in different countries by …	Journal of the Hellenic Veterinary Medical Society	https://www.scopus.com/inward/record.uri?eid=2-s2.0-85078106159&doi=10.12681%2fjhvms.21786&partnerID=40&md5=d29791776748ac64e30bd31e4df2cf06	10.12681/jhvms.21786	1	0	1		1	0	1		2				1	1	0	1	Surveillance, diagnostics		Benfodil	1	Algeria	1	El-Bayadh district, SW	1	Descriptive, survey, cross sectional	0	1	n/a	1	1	1	0	1 risk factors only	0	0	206	29	177	0	2
3	Yadav S.C., Kumar R., Kumar V., Jaideep, Kumar R., Gupta A.K., Bera B.C., Tatu U.	Identification of immuno-dominant antigens of Trypanosoma evansi for detection of chronic trypanosomosis using experimentally infected equines	2013			Trypanosoma evansi is the most extensively distributed trypanosome responsible for disease called surra in livestock in many countries including frequent outbreaks in India. The prevalence of this disease is most commonly reported by standard parasitological detection methods (SPDM); however, antibody ELISA is being in practice by locally produced whole cell lysate (WCL) antigens in many countrie…	Research in Veterinary Science	https://www.scopus.com/inward/record.uri?eid=2-s2.0-84881553116&doi=10.1016%2fj.rvsc.2013.04.030&partnerID=40&md5=3f930072710e9d513cc80bf86a27c30f	10.1016/j.rvsc.2013.04.030	1	0	1		1	1	0	experimental infection	1	1	Experimental for diagnostics permitted		1	1	0	1	Diagnostics		Yadav	1	India	1	n/a	1	Two stage	1	1	n/a	0	1	0	1	0	0	0
6	Zayed, A. A.; Habeeb, S. M.; Allam, N. A. T.; Ashry, H. M. Z.; Mohamed, A. H. H.; Ashour, A. A.; Taha, H. A.	A critical comparative study of parasitological and serological differential diagnostic methods of Trypanosoma evansi infections in some farm animals in Egypt.	2010			Trypanosoma evansi is the most widely geographically distributed pathogenic flagellated haemoprotozoan parasite. However, there is little information about the detection of this blood parasite in equines and bovines in Egypt. The present work aimed at reaching a comparative qualitative analysis of the different parasitological (wet blood smears technique, field stain blood film, haematocrit centr…	American-Eurasian Journal of Agricultural and Environmental Science			1	0	1		1	0	1		2				1	1	0	1	Surveillance, diagnostics		Zayed	1	Egypt	1	Giza and Cairo	4	Descriptive, survey, cross sectional *check different for diagnostic	0	1	n/a	1	1	1	1	0	0	0	120	120	0	0	2
6	Waheed, M. A.; Khan, I. A.; Khan, M. H.	A report on surra in Gujranwala.	1998			Trypanosoma evansi was detected in blood smears of 62 of 425 horses, 6 of 40 mules and 14 of 180 donkeys examined during October and November 1997 at Gujranwala. Pakistan. Two horses and 4 donkeys died. Treatment with trypamidium was only effective for 21 days, followed by relapse. Trypamidium was not effective in horses.	Pakistan Veterinary Journal			1	0	1		1	0	1		2				1	1	0	1	Surveillance, intervention, mortality		Waheed	1	Pakistan	1	Gujranwala	4	Descriptive survey cross sectional	0	1	n/a	0	1	1	0	1 some comments	1	1 some comments	645	180	425	40	3
3	Shyam K.P., Gua S.K., Singh A., Chaudhary S.S., Gua J.P.	Detection of Trypanosoma Evansi in whole blood of domestic animals by DNA amplification method	2013			Trypanosoma evansi, a blood protozoan parasite causing 'surra' in domestic animals is widely prevalent in different parts and is of significant economic importance in livestock production. Parasitaemia is often intermittent and is not always possible to demonstrate the parasites in blood and hence diagnosis of trypanosomosis is often difficult. The present investigation has been carried out with …	Indian Journal of Animal Research	https://www.scopus.com/inward/record.uri?eid=2-s2.0-84886575332&partnerID=40&md5=de81380882834f4d6cd686826ad89904		1	0	1		1	0	1		2				1	1	0	1	surveillance		Shyam	1	India	1	Haryana	4	Descriptive, survey, cross-sectional (add for diagnostic methods)	0	1	n/a	0	1	1	1	0	0	0	71				2
5	Sengupta P.P. Rudramurthy G.R. Ligi M. Jacob S.S. Rahman H. Roy P.	Development of an antigen ELISA using monoclonal antibodies against recombinant VSG for the detection of active infections of Trypanosoma evansi in animals.	2019			Trypanosoma evansi, a haemo-flagellated protozoan parasite causes chronic wasting disease in a wide range of animals. For its diagnosis, blood smear examination is useful in clinical cases for direct identification of the parasite but in latent infection the carrier animals are difficult to screen out by conventional blood smear test. Harboring low level of parasites and showing no symptom, the c…	Veterinary Parasitology. 266 (pp 63-66), 2019. Date of Publication: February 2019.	WebBridge		1	0	1		1	1	0	experimental	1	1	Experimental for diagnostics permitted		1	1	0	1	Surveillance, diagnostics		Sengupta	1	India	1	Karnataka	1	Descriptive, survey, cross sectional *check different for diagnostic	1	1	n/a	0	1	1	1	0	0	0	93		93		2
3	Kumar R., Gaur D.K., Goyal S.K., Sharma P., Kankar S.K., Jain S., Kumar S.	Sensitive detection of Trypanosoma evansi infection by polymerase chain reaction targeting invariable surface glycoprotein gene	2016			Trypanosoma evansi, an extracellular haemoprotozoan parasite, causes surra in a wide range of domestic and wild animals. In the present study, a diagnostic PCR assay was developed using primers targeting invariable surface glycoprotein (ISG) gene of T. evansi, which amplified a 196 bp product. The DNA was extracted from purified trypanosomes and T. evansi infected mice blood, and serially diluted…	Indian Journal of Animal Sciences	https://www.scopus.com/inward/record.uri?eid=2-s2.0-84975267238&partnerID=40&md5=a99de5f607e7eb8013138532f6eef921		0	0	0		1	0	1	insufficient info?	1	1	Diagnostics		1	1	0	1	Surveillance, diagnostics		Kumar	1	India	1	Haryana	1	Descriptive, survey, cross sectional, compared TBR with ISG primers	0	1	n/a	1	1	1	1	0	0	0	86				2
5	Berlin D. Loeb E. Baneth G.	Disseminated central nervous system disease caused by Trypanosoma evansi in a horse.	2009			Trypanosomiasis caused by Trypanosoma evansi ("Surra") is mainly a wasting disease affecting equids, camels and cattle as well as other domestic and wild animal species. In horses, infection may cause severe neurological abnormalities; however, the clinical progression, pathogenesis and molecular ante-mortem detection of this form of the disease have not been described in detail. A mare with prog…	Veterinary Parasitology. 161 (3-4) (pp 316-319), 2009. Date of Publication: 12 May 2009.	WebBridge		1	0	1		1	0	1		2				1	1	0	1	Case report		Berlin	1	Israel	0	Jerusalem	1	Case report	0	1	n/a	0	1	0	0	1	0	0	1		1		3
3	Ranjithkumar M., Malik T.A., Saxena A., Dan A., Sakthivel P.C., Dey S.	Hyperlipidaemia in trypanosomiasis of naturally infected horses: Possible cachexia-anorexia syndrome?	2012			Trypanosomiasis caused by Trypanosoma evansi commonly produces wasting disease with signs of emaciation and cachexia mainly at the end stage. The present study was conducted to explore the possible hyperlipaemia or hyperlipidaemia and its association with cachexia-anorexia in equine trypanosomiasis. Out of the fifteen confirmed animals, none of the plasma sample was opaque. There was a significan…	Tropical Animal Health and Production	https://www.scopus.com/inward/record.uri?eid=2-s2.0-84872786454&doi=10.1007%2fs11250-012-0232-z&partnerID=40&md5=f3bcd765c1df511cf63874cda549ea92	10.1007/s11250-012-0232-z	1	0	1		1	0	1		2				1	1	0	1	Outbreak		Ranjithkumar	1	India	1	Izatnagar	4	Descriptive, survey, cross sectional, selected clinical cases from village	0	1	1	1	1	0	0	1	0	0	15	0	15	0	2
3	Singh R., Gupta S.K., Upadhyay S.	Chemotherapy and evaluation of drug efficacy in equines infected with T. evansi with antrycide prosalt and isometamedium chloride	2012			Trypanosomiasis caused by Trypanosoma evansi is one of the most important and widespread haemoprotozoan disease of equines and other domestic animals severely limiting their working ability and productivity in almost all the tropical and subtropical regions of the world. Two drugs were selected for the present study i.e., Lytrip (Antrycide Prosalt)-Lyka and Trypashish (Isometamedium chloride) - A…	Veterinary Practitioner	https://www.scopus.com/inward/record.uri?eid=2-s2.0-84874295964&partnerID=40&md5=f946bc1753d54cb18deeb3120a38a79b		1	0	1		1	0	1		2				1	1	0	1	intervention		Singh	1	India	1	Jammu	4	Observational, analytical, cohort	0	1	0	0	1	0	0	0	1	0
5	Takele A. Abebe G.	A survey of trypanosomiasis in Gamu Gofa region (Ethiopia).	1988			Trypanosomiasis is a parasitic disease caused by species of flagellatea protozoa belonging to the genus Trypanosoma which inhabit the blood plasma, various body tissues and fluids (2). The parasites are frequently pathogenic and lethal to man and domestic animals. There are many trypanosomes species, but the most important ones in economic terms are those which infect domestic ruminants in Africa…	Revue d'elevage et de medecine veterinaire des pays tropicaux. 41 (3) (pp 271-276), 1988. Date of Publication: 1988.	WebBridge	file:///Users/alexandraraftery/Downloads/8693-Texte%20de%20l'article-8694-2-10-20151228.pdf	1	0	1	Check for equine	1	0	1		2				1	1	0	1	Surveillance		Takele	2	Ethiopia	1	Gamu Gofa	4	Descriptive, survey, cross-sectional	0	1	n/a	1	1	1	1?	1? Rectal temp. pcv	0	0	42		0		2
3	Sabir N., Chaudhry Z.I., Aslam A., Muhammad K., Shahid M., Hussain A., Khan S.A., Ahmad I.	A study on prevalence and molecular characterization of trypanosomal species infecting equines in Lahore region, Pakistan	2018			Trypanosomiasis is an important protozoal disease with a diverse range of susceptible host including human. In the current study, molecular characterization of prevalent species was done through a pan-trypanosome polymerase chain reaction (PCR) followed by restriction fragment length polymorphism (RFLP). A total of three hundred (n = 300) equines including horses, donkeys and mules (100 each) wer…	Journal of Parasitic Diseases	https://www.scopus.com/inward/record.uri?eid=2-s2.0-85037725304&doi=10.1007%2fs12639-017-0972-9&partnerID=40&md5=e54f3e6c84ad0768328753bd6cc0f844	10.1007/s12639-017-0972-9	1	0	1		1	0	1		2				1	1	0	1	Surveillance		Sabir	2	Pakistan	1	Lahore	2	Descriptive, survey, cross-sectional	1	1	n/a	1	1	1	1?	0	0	0	300				3
3	Sobia M., Mirza I.S., Nuzhat S., Sonia T., Abul H., Hafiz M.A., Muhammad D., Muhammad F.Q.	Prevalence and characterization of Trypanosoma species from livestock of Cholistan desert of Pakistan	2018			Trypanosomiasis is one of the most pathogenic infection of livestock caused by several Trypanosoma species. The current study aims to determine the current prevalence of trypanosomiasis in livestock of Cholistan desert, Pakistan by molecular characterization. A total 272 animals, 61 camels, 59 cattle, 50 goats, 50 sheep and 52 donkeys that were bled and processed for thin smear microscopy, packed…	Tropical Biomedicine	https://www.scopus.com/inward/record.uri?eid=2-s2.0-85045530752&partnerID=40&md5=c3b1892525557e566a0bf8c5fc8eaba0		1	0	1		1	0	1		2				1	1	0	1	Surveillance		Sobia	1	Pakistan	1	Cholistan desert	4	Descriptive, survey, cross-sectional	0	1	n/a	1	1	1	1?	1? Pcv	0	0	52	52	0	0	2
3	Singh R., Gupta S.K., Upadhyay S., Koul A.L.	Clinico-hematobiochemical studies in equines infected with t. evansi	2011			Trypanosomiasis, an arthropod borne blood protozoan disease commonly known as Surra is caused by Trypanosoma evansi and transmitted by Tabanus spp. In the present study a total of twelve (12) equines tested positive for presence of T. evansi were evaluated for clinical and hematobiochemical alterations. The main clinical signs observed in clinically infected equines (n=12) include intermittent hi…	Veterinary Practitioner	https://www.scopus.com/inward/record.uri?eid=2-s2.0-84863168478&partnerID=40&md5=383606d7b77715e037a3c18437ab301e		1	0	1		1	0	1		2				1	1	0	1	Surveillance, morbidity		Singh	1	India	1	Jammu	4	Case series, selected by screening peripheral wet blood smear examination, Giemsa staining and MHCT (microhaematocrit centrifugation technique)	0	1	n/a	0	1	0	0	1	0	0	12				3
3	Kumar J., Chaudhury A., Yadav S.C.	Comparative evaluation of recombinant HSP70 (N & C-terminal) fragments in the detection of equine trypanosomosis	2016			Trypanosomosis (Surra) is an economically important disease caused by Trypanosoma evansi which is an extracellular parasite present in the plasma, tissues and other body fluids of a wide range of hosts including domesticated animals. Currently, serological reports are based on detection of antibodies by ELISA using whole cell lysate (WCL) antigen, which has a limitation of persistence of anti-try…	Veterinary Parasitology	https://www.scopus.com/inward/record.uri?eid=2-s2.0-84964370974&doi=10.1016%2fj.vetpar.2016.04.015&partnerID=40&md5=8597140b8bee80d8b6da0af55e37180c	10.1016/j.vetpar.2016.04.015	1	0	1		1	0	1		2				1	1	0	1	Experimental but diagnostic		Kumar	1	India	1	Haryana	1	Two gate	1	1	n/a	0	1	0	1	0	0	0
5	Devi A. Shanker D. Sudan V. Chaudhary M.K.	PCR-based diagnosis of surra in equines targeting RoTat 1.2 VSG gene.	2017			Trypanosomosis caused by Trypanosoma evansi is an important disease affecting equines. Low parasitaemia often prevents the conventional microscopic and serological techniques from detecting carrier status of T. evansi infections. Polymerase chain reaction (PCR)-based diagnostic tool targeting the VSG gene is highly specific and sensitive for diagnosis of surra in all the stages of infection. A PC…	Journal of Veterinary Parasitology. 31 (2) (pp 74-78), 2017. Date of Publication: December 2017.	WebBridge		1	0	1		1	0	1		2				1	1	0	1	Surveillance, diagnostics		Devi	1	India	1	Mathura	1			1			1	0	1	0	0	0	86
3	Yadav S.C., Kumar P., Khurana S., Kumar R.	Seroprevalence of Trypanosoma evansi Infection in Equines of North and North Western States of India	2019			Trypanosomosis caused by Trypanosoma evansi, commonly known as “surra,” is a wasting disease affecting equids, camels, cattle, as well as several other domestic and wild animals. No systematic information is available on disease pattern in equines for development of control and treatment strategies in endemic areas in India. The present study was undertaken with a comprehensive plan to screen lar…	Journal of Equine Veterinary Science	https://www.scopus.com/inward/record.uri?eid=2-s2.0-85066924004&doi=10.1016%2fj.jevs.2019.05.019&partnerID=40&md5=fc172a5c3964cbf52413266671041e5c	10.1016/j.jevs.2019.05.019	1	0	1		1	0	1		2				1	1	0	1	Surveillance		Yadav	1	India	1	North and North Western States (Uttarakhand, Uttar Pradesh, Haryana, Delhi, Rajasthan, Jammu, Kashmir, Himachal, Pradesh, Gujarat, Maharashtra)	1	Descriptive, survey, cross sectional and longitudinal	1	1	n/a	1	1	1	1 check details	0	0	0	6455	986	4181	1288	2
3	Rudramurthy G.R., Sengupta P.P., Ligi M., Balamurugan V., Suresh K.P., Rahman H.	Serodiagnosis of animal trypanosomosis using a recombinant invariant surface glycoprotein of Trypanosoma evansi	2017			Trypanosomosis is endemic in many parts of the world in animals and humans. The diagnosis of asymptomatic carrier animals and a followup treatment is essential for control of the disease. In the present study, the extracellular domain (ED) region of invariant surface glycoprotein (ISG-75) gene of Trypanosoma evansi consisting of 1320 nucleotides (nt), encoding a polypeptide of 440 amino acids (aa…	Indian Journal of Experimental Biology	https://www.scopus.com/inward/record.uri?eid=2-s2.0-85017210950&partnerID=40&md5=b4720fde8686ac174dd6504e005facc0		1	0	1		1	0	1		2				1	1	0	1	Surveillance, diagnostics		Rudramurthy	1	India	1	West Bengal	1		0	1			1	0	1	0	0	0
3	Kumar R., Dilbaghi N., Kumar S., Gupta A.K., Khurana S.K., Yadav S.C.	Development of Lateral Flow Assay for Point-of-Care Diagnosis of Trypanosomosis in Equines	2018			Trypanosomosis, commonly known as “Surra” in Indian subcontinent caused by Trypanosoma evansi, is a worldwide parasitic disease of wild and domestic animals. The disease is transmitted mechanically by biting and interrupted feeding of infected animals by hematophagous flies. The diagnostic methods available for this disease require high-end instruments and skilled manpower and are time-consuming.…	Journal of Equine Veterinary Science	https://www.scopus.com/inward/record.uri?eid=2-s2.0-85051645233&doi=10.1016%2fj.jevs.2018.07.007&partnerID=40&md5=46ee177d7d35d5b1edc7df0ed59af872	10.1016/j.jevs.2018.07.007	1	0	1		1	0	1	exp but field samples reported	2				1	1	0	1	Diagnostic development		Kumar	1	India	1	Haryana	1	Two gate	1	1	n/a	0	1	0	1	0	0	0
1	Shamaki, B. U.; Obaloto, O. B.; Kalejaiye, J. O.; Lawani, F. A. G.; Balak, G. G.; Charles, D.	A wet season survey of animal trypanosomosis in Shongom local government area of Gombe state. Nigeria.	2009	Japan	English	Two hundred and three (203) blood samples were collected from randomly selected herd comprising; cattle, 68 (33.5%), sheep 57 (28.1%), goats 16 (7.9%), donkey, 3 (1.5%) and pigs 59 (29.1%) respectively. The blood samples were collected from animals and examined in seven villages from two districts (Filiya and Lapan) of Shongom Local Government Area. These total numbers of 203 comprises 47 (23.2%)…	Journal of Protozoology Research			1	0	1		1	0	1		2				1	1	0	1	Surveillance		Shamaki	1	Nigeria	1	Gombe State	1	Descriptive, survey, cross sectional	0	1	n/a	0	0	1	0	0	0	0	6	6	0	0	2
3	Da Silva J.A., Domiciano T.O., Montão D.P., Sousa P.G.S., Ramos L.L., Paredes L.J.A., Monteiro S.G., Rivero G.R.C., Scofield A., Júnior P.B., Bezerra I.A., Cerqueira V.D.	Reemerging of natural infection by Trypanosoma evansi in horses in Arari, Marajó Island, Brazil [Reemergência da infecção natural por Trypanosoma evansi em cavalos, na região do Arari, Ilha do Marajó, Brazil]	2016			Two outbreaks of trypanosomiasis by Trypanosoma evansi in horses in the municipality of Chaves, Marajó Island, Pará State, Brazil are reported. The first outbreak occurred in April 2011 in a farm with 147 horses; of these, 47 (31.97%) got sick, and 40 (27.21%) died. The second outbreak occurred in May 2012 and involved nine properties. Of a total of 679 horses, 209 (30.07%) got sick, and 183 (26.…	Ciencia Rural	https://www.scopus.com/inward/record.uri?eid=2-s2.0-84992451761&doi=10.1590%2f0103-8478cr20160047&partnerID=40&md5=c185f3274a8896dcd174e56f83930142	10.1590/0103-8478cr20160047	1	0	1		1	0	1		2				1	1	0	1	Surveillance		Silva	1	Brazil	1	Para State, Brazil	4	Descriptive, survey, cross sectional, outbreak investigation	0	1	n/a	1	1	1	0	1	0	0	243	0	243	0	1
3	Castellanos R., Canelón J.L., Calzolaio V., Aguinaco F., López Á., Montesinos R.	Hematological study and detection of hemoparasites in Venezuelan creole horses from two cattle ranches, Edo. Apure, Venezuela [Estudio hematológico y detección de hemoparásitos en caballos criollos venezolanos de dos hatos del estado apure, Venezuela]	2010			Venezuelan creole horses are local species destined to typical farming works which hematological studies and control of certain pathologies are not commonly performed. These horses represent an essential element of work for tasks such as spurring, fetching and capturing bovines destined to beef production in the country. Hematological alterations are one of the main adverse factors to the physica…	Revista Cientifica de la Facultad de Ciencias Veterinarias de la Universidad del Zulia	https://www.scopus.com/inward/record.uri?eid=2-s2.0-78149459184&partnerID=40&md5=b0096a207e963301ab8f3d2fcbadfe7b		1	0	1		1	0	1		2				1	1		1	*	KG review	KG review	1							1			1	1
5	Alanazi A.D. Puschendorf R. Salim B. Alyousif M.S. Alanazi I.O. Al-shehri H.R.	Molecular detection of equine trypanosomiasis in the Riyadh Province of Saudi Arabia.	2018			We conducted a cross-sectional study to detect trypanosome infections of horses and donkeys in the Riyadh Province of Saudi Arabia. DNA was extracted from blood samples collected from 368 horses and 142 donkeys, and subjected to universal first ribosomal internal transcribed spacer region (ITS1)-PCR followed by Trypanosoma evansi species-specific RoTat1.2-PCR. The universal ITS1-PCR revealed T. e…	Journal of Veterinary Diagnostic Investigation. 30 (6) (pp 942-945), 2018. Date of Publication: 01 Nov 2018.	WebBridge	10.1177/1040638718798688	1	0	1		1	0	1		2				1	1	0	1			Alanazi	2	Saudi Arabia	0	Riyadh Province	1	Descriptive, survey, cross sectional	1	1	n/a	1	1	1	0	0	0	0	510	142	368	0	2
2	Laha, R.; Sasmal, N. K.	Detection of Trypanosoma evansi infection among parasitologically and immunologically negative animals by polymerase chain reaction.	2010			抄録 A study was undertaken to detect Trypanosoma evansi infection by polymerase chain reaction (PCR) among clinically ill cattle, buffaloes and horses which were suspected for 'surra', but found negative by parasitological and immunological tests. Detection of trypanosomal DNA based on PCR have been found more useful tool for diagnosis of the infection in clinically ill animals which were declared…	Journal of Protozoology Research, 2010, 20, 2, pp 7-11		http://www.cabi.org/vetmedresource/abstract/20113052564	1	0	1		1	0	1	insufficient info horses?	2				1	1	0	1	Diagnostic development		Laha	1	India	1	No detao;s	4	Case serues	0	1	n/a	0	1	1	0	0	0	0	3	0	3	0	2
6	Silva, R.A.M.S.; Barros, A.T.M.; Herrera, H.M.	Trypanosomosis outbreaks due to Trypanosoma evansi in the Pantanal, Brazil. A preliminary approach on risk factors.	1996			file:///Users/alexandraraftery/Downloads/9432-Texte%20de%20l'article-9433-2-10-20151215.pdf	Revue d'Elevage et de Medecine Veterinaire des Pays Tropicaux	https://www.google.com/search?q=Trypanosomosis+outbreaks+due+to+Trypanosoma+evansi+in+the+Pantanal%2C+Brazil.+A+preliminary+approach+on+risk+factors.&oq=Trypanosomosis+outbreaks+due+to+Trypanosoma+evansi+in+the+Pantanal%2C+Brazil.+A+preliminary+approach+on+risk+factors.&aqs=chrome..69i57.1232j0j4&sourceid=chrome&ie=UTF-8		1	0	1		1	0	1	insufficient info?	2				1	1	0	0	Data difficult to extract, minimal details		Silva	1	Brazil	1	Pantanal	4	Descriptive, cross sectional, survey	0	1	n/a	1	1	1	0	1	1 check some anectodal info	0	119		119		1
6	Saqib, M.; Muhammad, G.; Khan, A.; Asi, M. N.; Inayat, A.	Trypanosomiasis in a draught donkey.	1998			Trypanosomiasis in a draught donkey. By: Saqib, M.; Muhammad, G.; Khan, A.; et al. Pakistan Veterinary Journal Volume: 18 Issue: 4 Pages: 231-232 Published: 1998 Find More at the University of Glasgow Library Close Abstract The case is reported of a donkey in Pakistan which was presented with fever and incoordination. A diagnosis of Trypanosoma evansi infection was made and the donkey was success…	Pakistan Veterinary Journal			1	0	1		1	0	1		2				1	1	0	1	Case report		Saqib	1	Pakistan	1	Faisalabad	4	Case report	0	1	n/a	1	1	1	0	1	1	1	1	1	0	0	3
6	Strauch, Alejandro; Castillo Vanegas, Viviana; Piedrahita, Diego; Chaparro, Jenny; Villar, David; Sánchez, Alfredo; Tobón, Julio; Ortiz Ortega, Diego; Ramírez, Nicolás; Olivera-Ángel, Martha	PREVALENCIA DE Babesia caballi, Theileria equi Y TRIPANOSOMIASIS Y ANÁLISIS DE FACTORES DE RIESGO EN EQUINOS DE ANTIOQUIA, COLOMBIA. PREVALENCE OF Babesia caballi, Theileria equi AND TRYPANOSOMIASIS AND ANALYSIS OF RISK FACTORS IN HORSES OF ANTIOQUIA, COLOMBIA	2018			PREVALENCIA DE Babesia caballi, Theileria equi Y TRIPANOSOMIASIS Y ANÁLISIS DE FACTORES DE RIESGO EN EQUINOS DE ANTIOQUIA, COLOMBIA PREVALENCE OF Babesia caballi, Theileria equi AND TRYPANOSOMIASIS AND ANALYSIS OF RISK FACTORS IN HORSES OF ANTIOQUIA, COLOMBIA By: Strauch, Alejandro; Castillo Vanegas, Viviana; Piedrahita, Diego; et al. Revista U.D.C.A Actualidad & Divulgación Científica Volume: 21…	Revista U.D.C.A Actualidad & Divulgación Científica		10.31910/rudca.v21.n2.2018.976	1	0	1		1	0	1		2				1	1		1	*	KG review	KG review	1	Columbia						1			1	1
6	Dehoux, J.-P.; Diaw, M.; Buldgen, A.	Observation of an outbreak of equine trypanosomiasis due to Trypanosoma vivax in urban environment in Senegal	1996			Observation of an outbreak of equine trypanosomiasis due to Trypanosoma vivax in urban environment in Senegal By: Dehoux, J.-P.; Diaw, M.; Buldgen, A. Tropicultura Volume: 14 Issue: 1 Pages: 35-36 Published: 1996 Find More at the University of Glasgow Library Close Abstract An outbreak of trypanosomiasis in imported and local horses and ponies occurred in September 1994 in a private horseriding f…	Tropicultura			1	0	1		1	0	1	diagnosis not clear	2				1	1	0	1	oUtbreak		Dehoux	2	Senegal	1	Haan near Dakar	2	Descriptive, survey, cross sectional	0	1	n/a	1	1	1	0	1	1	0	49		49		1
6	Rangel, Rafael	Nota preliminar sobre la peste boba y la derrengadera de los equideos de los Llanos de Venezuela: Tripanosomiasis	2006			Nota preliminar sobre la peste boba y la derrengadera de los equideos de los Llanos de Venezuela: Tripanosomiasis By: Rangel, Rafael Revista del Instituto Nacional de Higiene Rafael Rangel Volume: 37 Issue: 1 Pages: 050-060 Published: 2006-01 Find More at the University of Glasgow Library Full Text from SciELO Close Abstract Todos los años muere en los Llanos de Venezuela un considerable número d…	Revista del Instituto Nacional de Higiene Rafael Rangel			1	0	1		0	0	0		1	1	Documents disease		1	1		1	*	KG review	KG review	1							1			1
6	Moraes, C. M. de; Curcio, B. da R.; Frey Junior, F.; Ribas, L. do M.; Nizoli, L. Q.; Nogueira, C. E. W.	Infeccao por Trypanosoma evansi em equinos do Brasil.. Infection by Trypanosoma evansi in horses from Brazil.	2007			Infeccao por Trypanosoma evansi em equinos do Brasil Infection by Trypanosoma evansi in horses from Brazil By: de Moraes, Carina Martins; Curcio, Bruna da Rosa; Frey, Fredrich, Jr.; et al. Revista Portuguesa de Ciencias Veterinarias Volume: 102 Issue: 561-62 Pages: 159-163 Published: JAN-JUN 2007 Find More at the University of Glasgow Library Close Abstract Two Crioulo mares were referred to the …	Revista Portuguesa de Ciencias Veterinarias			1	0	1		1	0	1		2				1	1		1	*	KG review	KG review	1							1			1	1
6	Rivera G, Hermelinda; Padilla J., Constantina; Benito Z., Alfredo	Estudio serológico de durina y muermo equino	2002			Estudio serológico de durina y muermo equino By: Rivera G, Hermelinda; Padilla J., Constantina; Benito Z., Alfredo Revista de Investigaciones Veterinarias del Perú Volume: 13 Issue: 1 Pages: 91-94 Published: 2002-01 Find More at the University of Glasgow Library Full Text from SciELO Close Abstract Durine and Glanders are cronic and progressive infectious diseases of horses, donkeys and mules, an…	Revista de Investigaciones Veterinarias del Perú			1	0	1		1	0	1		2				1	1	0	1	KG review, check positive control		KG review	1							1			1
5	Dominguez, M. *,1 Munstermann, S. 1 de Guindos, I. 2 Timoney, P. 3	Equine disease events resulting from international horse movements: Systematic review and lessons learned. [Article]	2016			Equine disease events resulting from international horse movements: Systematic review and lessons learned By: Dominguez, M.; Munstermann, S.; de Guindos, I.; et al. EQUINE VETERINARY JOURNAL Volume: 48 Issue: 5 Pages: 641-653 Published: SEP 2016 Find More at the University of Glasgow Library Free Full Text from Publisher Close Abstract Reasons for performing studyAn analysis of the factors leadin…	Equine Veterinary Journal September 2016;48(5):641-653	WebBridge	10.1111/evj.12523	1	0	1		1	1	0	syst review but insuff info tryps not mentioned	1	1	Systematic review, check methods		1	1	0	1	Systematic review of disease surveillance		Dominguez	2	International horse movements systematic review- Netherlands export to Italy resulting in onwards transmission, highlighted	0	CHECK	0	Systematic review	n/a	1	0	1	1	1	0	0	0	0	Unknown				1
6	Sow, A.; Ouedraogo, S.; Sidibe, I.; Kalandi, M.; Zabre, Z. M.; Sawadogo, G. J.	Enquete de base parasitologique de la trypanosomose animale dans trois zones agropastorales du Burkina Faso.. Parasitological baseline survey of animal trypanosomiasis in three agropastoral areas of Burkina Faso.	2014			Enquete de base parasitologique de la trypanosomose animale dans trois zones agropastorales du Burkina Faso. Parasitological baseline survey of animal trypanosomiasis in three agropastoral areas of Burkina Faso. By: Sow, A.; Ouedraogo, S.; Sidibe, I.; et al. Bulletin of Animal Health and Production in Africa Volume: 62 Issue: 3 Pages: 233-242 Published: 2014 Find More at the University of Glasgow…	Bulletin of Animal Health and Production in Africa			1	0	1		1	0	1		2				1	1	0	1	Surveillance, in French		Sow	2	Burkino Faso	1	Sideradougou, Samorogouan, Barani (Agro-pastoral zones)	0 Pattec	Descriptive, survey, cross sectional		1	n/a		1	1	0	1 some PCV, bcs	0	0	191	191			2
5	Schuster, R. K. Saritha, S. Kinne, J. Wernery, R. Munstermann, S. Syriac, G. Raghavan, R. Pascucci, I. Camma, C. Wernery, U.	Divergent CFT results of eight Dourine-positive horse sera using different Trypanosoma equiperdum and T. evansi antigens: 181. [Abstract]	2016			Dourine is caused by the protozoan parasite Trypanosoma equiperdum and is a serious, often chronic, venereally transmitted disease of horses and other equids. Once widespread, Dourine has been eradicated from many countries but may still be detected in horses in Asia, Africa, South America, Southern and Eastern Europe, Mexico and Russia. It was reported in June 2011 in Sicily and north of Naples,…	Journal of Equine Veterinary Science April 2016;39 Supplement:S53-S54	WebBridge	10.1016/j.jevs.2016.02.117	1	0	1		1	0	1		2				1	1	0	1	Diagnostics		Schuster	2	Italy	0	No details	4	Two gate	0	1	n/a	0	1	0	1	0	0	0
1	Ahmed, S.; Muhammad, G.; Saleem, M.; Rashid, I.	Comparative aspects of prevalence and chemotherapy of ecto-, endo- and blood parasites of draught equines in Faisalabad Metropolis, Pakistan.	2010	UK	English	https://www.cabdirect.org/cabdirect/FullTextPDF/2011/20113392897.pdf	The 6th International Colloquium on Working Equids: learning from others. Proceedings of an International Colloquium, New Delhi, India, 29 November - 2 December 2010			1	0	1		1	0	1	insufficient info	2				1	1	0	1	Surveillance		Ahmed	1	Pakistan	1	Faisalabad metropolis	4	Descriptive, survey, cross sectional	0	1	n/a	1	1	1	0	0	1	0	150	2	2	2	2
5	Sutton, David GM Pollock, P J Morrison, L J 1 Hahn, C 2 Johnston, P E Hulme-Moir, K L Sharpe, S Rodgers, J 1 Murray, M 1	CLINICOPATHOLOGICAL FEATURES OF TRYPANOSOMA BRUCEI CENTRAL NERVOUS SYSTEM INFECTION IN WORKING EQUIDAE IN THE GAMBIA.: L12. [Abstract]	2012			https://onlinelibrary.wiley.com/doi/abs/10.1111/j.1939-1676.2012.00912.x	Journal of Veterinary Internal Medicine March/April 2012;26(2):427,428	WebBridge	10.1111/j.1939-1676.2012.00912.x	1	0	1		1	0	1	Abstract conference	2				1	1	0	1	Conference abstract		Sutton	0	Gambia	1	Central River Region	4	Case series	0	1	0	1	1	0	0	1	0	0	16	8	8	0	3
8	SINSHAW, ALEKAW.	EPIDEMIOLOGICAL INVESTIGATION OF MECHANICALLY TRANSMITTED TRYPANOSOMOSIS (TRYPANOSOMA VIVAX) OF DOMESTIC ANIMALS IN THREE DISTRICTS BORDERING LAKE TANA, ETHIOPIA	2008	Ethiopia		An epidemiological investigation of mechanically transmitted trypanosomosis was undertaken at the three districts (Bahir Dar Zuria, Dembia and Fogera) bordering lake Tana that are located in Amhara National Regional State, Ethiopia. The study was conducted with the objectives of determining the prevalence of trypanosomosis in cattle, small ruminants and equines, identifying biting flies and inves…		http://etd.aau.edu.et/dspace/handle/123456789/1536		1	0	0		0	0	0	Duplicate of Sinshaw et al 2006	1	0	Surveillance data		1	1	0	1	Duplicate of Sinshaw 2006 (thesis vs publication)		Sinshaw	1	Ethiopia	1	Lake Tana	4	Descriptive, survey, cross-sectional	0	1	n/a	1	0	0	0	0	0	1 maybe	749	608	0	141	2
9	Kingston, Demelza	Investigating central nervous system trypanosomosis in working equids in The Gambia	2018			Working equids, vital to many of the world’s most economically vulnerable people, face many challenges to their health, welfare and productivity. In The Gambia, West Africa, appropriate nutrition, husbandry and veterinary assistance are limited, while infectious disease is a constant threat, particularly the parasitic disease trypanosomosis. The prevalence of generalised trypanosomosis in working…				1	0	1		1	0	1		2				1	1	0	1	DS for thesis copy		Kingston DS TO PROVIDE COPY	1	Gambia	1	Central River Region	0			1			1
10	Alemu, Temesgen	The Impact of Trypanosomiasis on Ethiopian Livestock	1994			This study examines the impact of trypanosomiasis on the livestock industry of Ethiopia and discusses the need for further research, diagnosis and control in the future. The thesis begins with a brief introduction to the country's geographical location and it's livestock industry. The institutions involved in research and extension to improve the livestock sector and supported by the government a…				1	0	1		0	0	0		1	1	Surveillance data		1	1	0	1	Duplicate of Alemu 1997 (thesis vs paper)		Alemu	2	Ethiopia	1	Arsi and Bale				1			1	0	0	1	0	0	309		309		2
11	PG . Dodiya, JS Patel, Amit Prasad, VL Parmar, VB Vaja	Prevalence of Trypanosomiasis (Surra) in Horses of Saurashtra Region in Gujarat	2020			Surra is one of the fatal diseases of the horse caused by Trypanosoma evansi. The disease is characterized by fever, progressive emaciation, anemia, subcutaneous edema, nervous signs, and death. To know the epidemiological status of surra in horses, retrospective information was retrieved by scrutinizing the data bank of the Veterinary Clinical Complex, JAU, Junagadh for three years (2013-15) cov…			https://doi.org/10.21887/ijvsbt.15.3.15	1	0	1		1	0	1		2				1	1	0	1	Surveillance		Dodiya	1	India	1	Saurashtra, Gujarat	4	Descriptive, survey, cross-sectional	0	1	n/a	1	1	1	0	1*	0	0	633		633		3
11	Joël Vourchakbé, Arnol Auvaker Z. Tiofack, Mpoame Mbida & Gustave Simo	Trypanosome infections in naturally infected horses and donkeys of three active sleeping sickness foci in the south of Chad	2020			Background Equine trypanosomiases are complex infectious diseases with overlapping clinical signs defined by their mode of transmission. Despite their economic impacts, these diseases have been neglected by the scientific community, the veterinary authorities and regulatory organizations. To fill the observed knowledge gap, we undertook the identification of different trypanosome species and subs…	Parasites and Vectors		https://doi.org/10.1186/s13071-020-04192-1	1	0	1		1	0	1		2				1	1	0	1	Surveillance		vourchakbe	2	Chad	1	South (Maro, Mandoul, Moissala)	0	Descriptive, survey, cross-sectional	1	1	n/a	1	1	1	1	0	0	0	286	155	131	0	2
ovid	Yamazaki A Suganuma K Kayano M Acosta TJ Saitoh T Valinotti MFR Sanchez AR Inoue N	Risk factors for equine trypanosomosis and hematological analysis of horses in Paraguay.	2022			Animal trypanosomosis, caused by Trypanozoon trypanosomes (Trypanosoma evansi and T. equiperdum), and Trypanosoma vivax, is endemic to South American countries and has a negative impact on the livestock industry. However, the risk factors for trypanosomosis in Paraguay remain unknown. This study aimed to determine the risk factors for equine trypanosomosis in Paraguay based on a PCR-based molecul…	Acta Tropica. 233:106543, 2022 May 25.			1	0	1							1	*		1	1	0	1	Data cannot be extracted from paper.		Yamazaki	2	Paraguay	1	16 out of 17 regions	0	Descriptive, survey, cross-sectional	1	1	n/a	0	1	0	0	1 as "risk factors"	0	0	739	NB Same data set as other paraguay paper	739		2
ovid	Reck C Menin A Batista F Meira Santos PO Miletti LC	Evaluation of buffered Trypanosoma evansi antigen and rapid serum agglutination test (BA/Te) for the detection of anti-T. evansi antibodies in horses in Brazil.	2021			Surra is an infectious disease caused by Trypanosoma evansi, which affects a large number of domestic and wild animal species. Infection control is based on rapid diagnosis followed by treatment of sick animals. This study aimed to evaluate a buffered T. evansi antigen and rapid serum agglutination test (BA/Te) for the detection of anti-T. evansi antibodies in serum samples of horses. For this pu…	Current Research in Parasitology Vector Borne Diseases. 1:100024, 2021.			1	0	1							1	*		1	1	0	1	Surveillance, diagnostics		Reck	1	Brazil	1	No details	1	Analytical, cross-sectional (diagnostic accuracy), case control selection	1	0	0	1	1	0	1	0	0	0
ovid	Hebert L. Polledo G. Lecouturier F. Giorgi M. Beck C. Lowenski S. Laroucau K. Buscher P. Hans A. Becu T.	High sero-prevalance of equine trypanosomosis, equine infectious anemia and equine piroplasmosis in a herd of semi-wild horses from North Argentina.	2021			Background: Northern Argentina hosts equine populations living in preserved natural areas and extensive breeding conditions. Horses can be in contact with wildlife considered to be a potential reservoir of horse pathogens and/or potential disease vectors. Objective(s): To assess the exposure of horses from a herd in northern Argentina to different vector-borne pathogens [1]. Study design: Retrosp…	Equine Veterinary Journal. Conference: 11th International Equine Infectious Diseases Conference. Virtual. 53(SUPPL 56) (pp 37-38), 2021. Date of Publication: September 2021/ Now published in vet record	https://www.sciencedirect.com/science/article/pii/S2405939021000381?via%3Dihub		1	0	1							1	*		1	1	0	1	Surveillance		Hebert	2	Argentina	1	Chaco province	2	Descriptive, survey, cross sectional	1	1	n/a	1	1	1	0	0	0	0	19	0	19	0	2
cab	Kumar, R. S.	Trypanosomiosis in an Indian mule and its therapeutic management.	2020			A two years old intact mule stallion was presented to the mobile equine clinic of the Donkey Sanctuary India, with a history of un-thriftiness, anorexia, depression, progressive emaciation, mild ataxia and wobbling gait and hindquarter instability. On clinical examination, the mule had elevated temperature and decreased pulse rate. The conjunctival mucous membrane was pale with petechial hemorrha…	Haryana Veterinarian			1	0	1							1	*		1	1	0	1	Case report		Kumar	1	India	1	Chennai	4	Case report	0	1	n/a	0	1	1	0	1	1	0	1	0	0	1	3
web of science	Pal, V. K.; Singh, A.; Singh, H. K.; Sethi, K.	Prevalence, relative risk factors and hemato-biochemical changes associated with equine trypanosomosis in eastern plane zone of Uttar Pradesh.	2021			Equine trypanosomosis has negative impacts on health and working efficiency of equines in different areas of the world including India. A cross sectional survey was conducted in thirteen districts of eastern plane zone of Uttar Pradesh, India during August to November, 2020 to evaluate the molecular and serological prevalence, relative risk factors and hemato-biochemical alterations of equine try…	Indian Journal of Animal Health		10.36062/ijah.60.1.2021.49-57	1	0	1							1	*		1	1	0	1	Surveillance		Pal	1	India	1	Uttar Pradesh	4	Descriptive, survey, cross sectional	1	1	n/a	1	1	1	0	1 minimal risk factors	0	0	285	65	220		2
ovid	Gizaw Y. Ashenafi H. Demssie T. Bekana M. Govaere J. Abei G.	Pathological observations in horses naturally infected with trypanosoma equiperdum in western Arsi zone, Ethiopia.	2021			Dourine, a venereal transmitted trypanosomosis is endemic in Ethiopia and it is the major health prob-lem threatening equines. Until recently only few studies were conducted on pathological tissue changes associated with T. equiperdum infection in horses. A cross-sectional study design and purposive sam-pling were used from November 2014 to June 2015 to identify and select dourine infected horses…	Journal of Advanced Veterinary Research. 11(1) (pp 9-16), 2021. Date of Publication: 2021.			1	0	1							1	*		1	1	0	1	Surveillance		Gizaw	2	Ethiopia	1	Western Arsi Zone	0	Descriptive, survey, cross sectional	1	1	n/a	1	1	1	0	0	0	0	480		480		2
ovid	Kargbo A. Jawo E. Amoutchi A.I. Koua H. Kuye R. Dabre Z. Bojang A. Vieira R.F.C.	Knowledge, Attitude, and Practice of Livestock Owners and Livestock Assistants towards African Trypanosomiasis Control in the Gambia.	2022			Background. In Africa, it has been estimated that 50 million cattle and 70 million sheep and goats are at risk of animal African trypanosomiasis, and three million cattle die annually. Methods. This study was conducted in all the regions of The Gambia except Kombo Saint Mary Island (Banjul). Structured questionnaires were administered to 440 randomly selected livestock owners and 23 livestock ass…	Journal of Parasitology Research. 2022 (no pagination), 2022. Article Number: 3379804. Date of Publication: 2022.			1	0	1							1	*		1	1	0	1	Barriers		Kargbo	2	Gambia	1	16 districts/ 46	2	Descriptive, survey, cross sectional questionaire	1	1	n/a	1	1	0	0	0	0	1
ovid	Tanaka Y Adilbish A Koyama K Bayasgalan MO Horiuchi N Uranbileg N Watanabe K Purevdorj B Gurdorj S Banzragch B Badgar B Suganuma K Yokoyama N Inoue N Kobayashi Y	Immunohistochemical phenotyping of macrophages and T lymphocytes infiltrating in peripheral nerve lesions of dourine-affected horses.	2020			Dourine is a deadly protozoan disease in equids caused by infection with Trypanosoma equiperdum. Neurological signs in the later stage of infection may be caused by peripheral polyneuritis and related axonal degeneration. This neuritis involves T lymphocytes, B lymphocytes, and macrophages, and is observed in cases without obvious neurological signs. However, the pathogenesis of neuritis remains …	Journal of Veterinary Medical Science. 82(10):1502-1505, 2020 Oct 20.			1	0	1							1	*		1	1	0	1	Pathology		Tanaka	2	Mongolia	0	0	1	Case series	0	1	n/a	1	1	0	0	0	0	0	4
scopus	Agina O.A., Ihedioha J.I., Adeyeye T.E., Umeakuana P.U., Idoko I.S.	Molecular detection of Trypanosoma species and haematological alterations in four trypanosome-infected Nigerian horses	2021			Trypanosomes cause anaemia and are responsible for widespread morbidity and mortality particularly in imported breeds of animals found in sub-tropical and tropical parts of the world. Light microscopy and polymerase chain reaction (PCR) were used to detect trypanosomes in naturally infected Nigerian crossbred horses at Obollo-Afor abattoir, Udenu Local Government Area, Enugu State Nigeria. Blood …	Notulae Scientia Biologicae		10.15835/nsb13411046	1	0	1							1	*		1	1	0	1	Surveillance		Agina	1	Nigeria	1	Obollo-Afor abbattoir	4	Descriptive, survey, cross sectional	1	1	n/a	1	1	1	0	0	0	0	200		200		2
scopus	Dagnachew S., Mohammed S., Dessie B., Tilahun M., Ayele A., Kefyalew H.	Bovine and equine trypanosomosis in Northwest Ethiopia: Prevalence, density of vectors and control measures	2020			A cross-sectional study was carried out from November 2016 to May 2017 in selected districts of Northwest Ethiopia (Jawi, South Achefer, Dembecha and Jabitehenan) with the aim of determining the prevalence of bovine and equine trypanosomosis, estimating the apparent density of vectors and assessing the effectiveness of control measures of the disease. A total of 1257 animals of which 803 bovine a…	Parasite Epidemiology and Control		10.1016/j.parepi.2020.e00170	1	0	1							1	*		1	1	0	1	Surveillance		Dagnachew	1	Ethiopia	1	Districts in Northwest Ethiopia	4	Descriptive, survey, cross sectional	0	1	0	1	1	1	0	1 BCS, PCV only	0	1	454	434	0	20	2
web of science	Mizushima, Daiki; Amgalanbaatar, Tovuu; Davaasuren, Batdorj; Kayano, Mitsunori; Naransatsral, Sandagdorj; Myagmarsuren, Punsantsogvoo; Otgonsuren, Davaajav; Enkhtaivan, Batsaikhan; Davkharbayar, Batbold; Mungun-Ochir, Bayasgalan; Baatarjargal, Purevdorj; Nyamdolgor, Uranbileg; Soyolmaa, Gurdorj; Altanchimeg, Adilbish; Zoljargal, Myagmar; Thu-Thuy Nguyen; Battsetseg, Badgar; Battur, Banzragch; Ino…	Nationwide serological surveillance of non-tsetse-transmitted horse trypanosomoses in Mongolia	2020			In Mongolia, horses play important roles, not only in livestock production, but also in terms of culture, tradition, and Mongolian beliefs. Although the presence of non-tsetse-transmitted horse trypanosomoses, which are caused by infections with Trypanosoma evansi (surra) and T. equiperdum (dourine), has been reported in the country, whether there is a nationwide epidemic of these infectious dise…	PARASITE EPIDEMIOLOGY AND CONTROL		10.1016/j.parepi.2020.e00158	1	0	1							1	*		1	1	0	1	Surveillance		Mizushima	2	Mongolia	0	All 19 provinces	0	Descriptive, survey, cross sectional	0	1	n/a	1	1	1	0	1 Age, sex and castration status only	0	0	3641				2
cab	Eyerusalem Fetene; Samson Leta; Fikru Regassa; Büscher, P.	Global distribution, host range and prevalence of <i xmlns="http://www.w3.org/1999/xhtml">Trypanosoma vivax</i>: a systematic review and meta-analysis.	2021			Background: Trypanosomosis caused by <i xmlns="http://www.w3.org/1999/xhtml">Trypanosoma vivax</i> is one of the diseases threatening the health and productivity of livestock in Africa and Latin America. <i xmlns="http://www.w3.org/1999/xhtml">Trypanosoma vivax</i> is mainly transmitted by tsetse flies; however, the parasite has also acquired the ability to be transmitted mechanically by hematoph…	Parasites and Vectors		10.1186/s13071-021-04584-x	1	0	1							1	*		1	1	0	1	Systematic review of disease surveillance		Eyerusalem	2	n/a	n/a	n/a	4	Systematic review and meta-analysis	n/a	1	0	1	1	1	0	0	0	0
web of science	Kumar, Binod; Maharana, Biswa Ranjan; Brahmbhatt, Nilima N.; Thakre, Bhupendrakumar J.; Parmar, Vijay L.	Development of a loop-mediated isothermal amplification assay based on RoTat1.2 gene for detection of Trypanosoma evansi in domesticated animals	2021			The early containment of trypanosomosis depends on early, sensitive, and accurate diagnosis in endemic areas with low-intensity infections. The study was planned to develop a simple read out loop-mediated isothermal amplification (LAMP) assay targeting a partial RoTat1.2 VSG gene of Trypanosoma evansi with naked eye visualization of LAMP products by adding SYBR (R) Green I dye. The visual results…	PARASITOLOGY RESEARCH		10.1007/s00436-021-07118-7	1	0	1							1	*		1	1	0	1	Surveillance, diagnostics		Kumar	1	India	1	Junagadh	1	Descriptive, survey, cross sectional of clinically unwell animals (haemolymphatic disease)	1	1	n/a	0	1	1	1	0	0	0	130				3
ovid	Savage V.L. Christley R. Pinchbeck G. Morrison L.J. Hodgkinson J. Peachey L.E.	Co-infection with Trypanosoma congolense and Trypanosoma brucei is a significant risk factor for cerebral trypanosomosis in the equid population of the Gambia.	2021			Trypanosomosis is a major cause of morbidity and mortality in working equids in The Gambia. Recently, a progressive, severe neurological syndrome characterised by a diffuse lymphoplasmacytic meningoencephalitis has been identified and associated with Trypanosoma brucei infection of the central nervous system. The pathogenesis of cerebral trypanosomosis is unclear and the clinical syndrome not wel…	Preventive Veterinary Medicine. 197 (no pagination), 2021. Article Number: 105507. Date of Publication: December 2021.			1	0	1							1	*		1	1	0	1	clinical cases		Savage	0	Gambia	1	Wide	0	Descriptive, survey, cross sectional	0	1	n/a	1	1	1	1 NB PCR negative neurological horses	1	0	0	326				3
ovid	Verney M Gautron M Lemans C Rince A Hans A Hebert L	Development of a microsphere-based immunoassay for the serological diagnosis of equine trypanosomosis.	2022			Trypanozoon infections in equids are caused by three parasite species in the Trypanozoon subgenus: Trypanosoma equiperdum, T. brucei and T. evansi. They are respectively responsible for infectious diseases dourine, nagana and surra. Due to the threat that Trypanozoon infection represents for international horse trading, accurate diagnostic tests are crucial. Current tests suffer from poor sensiti…	Scientific Reports. 12(1):1308, 2022 01 25.			1	0	1							1	*		1	1	0	1	Diagnostic development		Verney	1	France	0	n/a	2	Two gate	1	1	n/a	0	1	0	1	0	0	0
ovid	Verney M Grey F Lemans C Geraud T Berthier D Thevenon S Rince A Hans A Morrison L Hebert L	Molecular detection of 7SL-derived small RNA is a promising alternative for trypanosomosis diagnosis.	2020			Equine trypanosomosis comprises different parasitic diseases caused by protozoa of the subgenus Trypanozoon: Trypanosoma equiperdum (causative agent of dourine), Trypanosoma brucei (nagana) and Trypanosoma evansi (surra). Due to the absence of a vaccine and the lack of efficacy of the few available drugs, these diseases represent a major health and economic problem for international equine trade.…	Transboundary & Emerging Diseases. 67(6):3061-3068, 2020 Nov.			1	0	1							1	*		1	1	0	1	Diagnostic development		Verney	2	France/UK	0	n/a	2	Two gate, longitudinal (treatment intervention)	1	0	0	1	1	0	1	0	0	0
cab	Diksha Sharma; Snehil Gupta; Khushboo Sethi; Sanjay Kumar; Rajender Kumar	Seroprevalence and immunological characterization of <i xmlns="http://www.w3.org/1999/xhtml">Trypanosoma evansi</i> infection in livestock of four agro-climatic zones of Himachal Pradesh, India.	2022			<i xmlns="http://www.w3.org/1999/xhtml">Trypanosoma evansi</i>, a hemoflagellate protozoan parasite, causes wasting disease called surra in wide range of animals. Although the organism has been reported from various parts of India, data generated from organized epidemiological study is still in infancy in majority states of India. In the present study, livestock of Himachal Pradesh, India, was ta…	Tropical Animal Health and Production		10.1007/s11250-022-03069-y	1	0	1							1	*		1	1	0	1	Surveillance		Sharma	1	India	1	Himachal Pradesh	1	Descriptive, survey, cross sectional	1	1	n/a	1	1	1	0	0	0	0	440				2
ovid	Emeto U.E. Okolo C.C. Nweze N.E.	Occurrence of Trypanosoma spp. and piroplasm infections of horses at Obollo-Afor southeastern Nigeria and resistance profiles of trypanosomes to isometamidium and diminazene salts.	2020			Epidemiological data on trypanosomosis and piroplasmosis of horses are lacking in southeastern Nigeria. The prevalence of trypanosome and piroplasm infections in horses and resistance profile of isolated trypanosomes to diminazene and isometamidium salts were investigated. For the cross-sectional study of horses billed for slaughter, 304 horses were randomly sampled. Approximately 2 ml of blood w…	Tropical animal health and production. 52(6) (pp 3745-3753), 2020. Date of Publication: 01 Nov 2020.			1	0	1							1	*		1	1	0	1	Surveillance		Emeto	1	Nigeria	1	Obollo-Afor southeastern Nigeria	1	Descriptive, survey, cross sectional	1	1	n/a	1	1	1	0	1 haematocrit and body condition score only	1 No intervention but assesses resistance	0	304				2
ovid	Mohd Rajdi N.Z.I. Mohamad M.A. Tan L.P. Choong S.S. Reduan M.F.H. Hamdan R.H. C. W. Zalati C.W.S.	First case report on the occurrence of Trypanosoma evansi in a Siam B Mare in Kelantan, Malaysia.	2021			This is the first case report for the positive Trypanosoma evansi incident in Kelantan, Malaysia confirmed through protozoa detection in a Siam B mare. The horse was presented with complaints of lethargy and inappetence and it collapsed on the day of visit. Normal saline and dextrose solution were administered intravenously, while multivitamins and nerve supplements were given intramuscularly to …	Veterinary Medicine and Science. 7(2) (pp 303-309), 2021. Date of Publication: March 2021.			1	0	1							1	*		1	1	0	1	Case report		Mohd Rajdi	1	Malaysia	1	Kelantan	1	Case report	1	1	n/a	0	1	1	0	1	0	1	1				3
ovid	Reck C Menin A Pisetta NL Batista F Miletti LC	First outbreak of autochthonous "surra" in horses in Santa Catarina State, Brazil: Parasitological, hematological and biochemical characteristics.	2020			This study reports the first autochthonous "surra" outbreak in horses in the State of Santa Catarina, southern Brazil. Six horses with clinical suspicion of trypanosomosis had the natural infection by T. evansi confirmed by PCR and rapid serum agglutination test. Clinical, parasitological, and hematology evaluations were performed at initial observation (T0) and 90 days after (T1). At T0, all ani…	Veterinary parasitology Regional Studies And Reports. 21:100427, 2020 07.			1	0	1							1	*		1	1	0	1	Outbreak		Reck	1	Brazil	1	Santa Catarina State	1	Descriptive, case series	1	1	n/a	1	1	1	0	1	1	0	6				1
ovid	Suganuma K Acosta TJ Valinotti MFR Sanchez AR Mossaad E Elata A Inoue N	First molecular survey of animal trypanosomes in Paraguayan horses.	2022			Despite the epidemic situation of animal trypanosomosis caused by Trypanosoma evansi, Trypanosoma equiperdum and Trypanosoma vivax in South American countries, there are no reports for the prevalence of animal trypanosomes in Paraguay. In this study, 408 blood samples were obtained from apparently healthy horses from sixteen departments of Paraguay, for routine medical check-up from August to Sep…	Veterinary parasitology Regional Studies And Reports. 27:100664, 2022 01.			1	0	1							1	*		1	1	0	1	Surveillance		Suganuma	2	Paraguay	1	16 regions	0	Descriptive, survey, cross sectional	1	1	n/a	1	1	1	0	1 HAEMATOLOGY ONLY	0	0	408				2
[truncated: 30 more columns]
