# Supplementary material for: Equine trypanosomiasis, a systematic review and meta‐analyses: Prevalence, morbidity and mortality
Source: Equine Vet J. 2025 Oct 23;58(2):291–319. doi: 10.1111/evj.70101 (PMC12892385; doi:10.1111/evj.70101)
Supplement: Supplementary file 7 — Table S3. Extracted prevalence data and equine populations by country. [file EVJ-58-291-s001.xlsx]

## Sheet: Extracted data & meta-analysis
Country	Author	Study number	Year	Outbreak (including reports of disease) (1), surveillance (2), clinic (3)	Study design	Sample size (n)	Cases (i)	Proportion exposed (p)	95% CI Lower Bounds	95% CI Upper Bounds	Equine population of country (FAOSTAT)	Estimated exposed population	95% CI Lower Bounds	95% CI Upper Bounds	Diagnostic category (Parasitological=1, Molecular=2, Serology=3, Antigen=4, Clinical signs=5, Immunological=6)	Trypanosome species reported	Country equine risk level (Neglible=0, Low=1, Medium=2, High=3)	Quality of evidence for (0-8) (Low risk of bias (0-2), moderate (3-5), high (6-8))
Algeria	Benfodil et al [46]	141	2020	2	Descriptive, cross sectional survey	93	3	0.0322581							23	Trypanosoma evansi		4	Moderate
	Benfodil et al [47]	144	2019	2	Descriptive, cross sectional survey	206	98	0.475728							13	Trypanosoma evansi		2	Low
Pooled country data						299	101	0.15	0	1	149182	22377.3	0	149182		Trypanosoma evansi	High	Low	Quality of evidence at country level
Argentina	Monzón et al [48]	27	2003	1	Descriptive cohort	39	31	0.794872							13	Trypanosoma evansi		4	Moderate
	Monzón et al [50]	71	1990	2	Descriptive cross sectional survey	165	52	0.315152							1	Trypanosoma evansi		4	Moderate
	Monzón et al a [49]	119	1995	1	Descriptive cohort	125	78	0.624							14	Trypanosoma evansi		4	Moderate
	Hébert et al [51]	187	2021	2	Descriptive, cross sectional survey	19	10	0.526316							3	Trypanosoma evansi		4	Moderate
	Monzón et al [52]	108	1995	1	Descriptive cohort	76	53	0.697368							1	Trypanosoma evansi		4	Moderate
Pooled country data						184	62	0.39	0	0.99	2696254	1.05154e+06	0	2.66929e+06		Trypanosoma evansi	High	Medium
Benin		WOAH data		Disease present 2016												Trypanosoma sp.		4	Moderate
Pooled country data											1841					Trypanosoma sp.	High	Low
Bolivia		WOAH data		Disease present 2013												Trypanosoma evansi		4	Moderate
		WOAH data		Disease present 2018												Trypanosoma sp.		4	Moderate
Pooled country data											1226747					Trypanosoma evansi, Trypanosoma sp.	High	Medium
Botswana		WOAH data		Disease limited to one or more zones 2018												Trypanosoma equiperdum		4	Moderate
Pooled country data											157963					Trypanosoma equiperdum	Medium	Low
Brazil	Aquino et al [53]	26	2010	2	Descriptive, cross sectional survey	98	23	0.234694			8106166				3	Trypanosoma evansi		3	Moderate
	Gomes et al [54]	36	2019	2	Descriptive, cross sectional survey	213	0	0			8106166				1	Trypanosoma evansi		3	Moderate
	Rodrigues et al [55]	43	2015	2	Descriptive, cross sectional survey	180	30	0.166667			8106166				12	Trypanosoma evansi		4	Moderate
	Parreira et al [56]	60	2016	2	Descriptive, cross sectional survey, longitudinal	108	81	0.75			8106166				13	Trypanosoma evansi		4	Moderate
	Herrera et al [57]	76	2004	2	Descriptive, cross sectional survey	321	236	0.735202			8106166				123	Trypanosoma evansi		4	Moderate
	Da Silva et al [58]	81	2011	1	Case series	6	6	1			8106166				125	Trypanosoma vivax		3	Moderate
	Costa et al [59]	97	2019	2	Descriptive, cross sectional survey	569	0	0			8106166				12	Trypanosoma evansi		4	Moderate
	Herrera et al [60]	110	2005	2	Descriptive, cross sectional survey	61	1	0.0163934			8106166				2	Trypanosoma evansi		4	Moderate
	Franke et al [61]	116	1994	2	Descriptive, cross sectional survey	364	53	0.145604			8106166				134	Trypanosoma evansi		4	Moderate
	Da Silva et al [62]	164	2016	1	Descriptive, cross sectional, outbreak investigation	826	256	0.309927			8106166				2	Trypanosoma evansi		4	Moderate
	Reck et al [63]	204	2020	1	Case series	6	6	1			8106166				1235	Trypanosoma evansi		4	Moderate
	Zanette et al [64]	1	2008	1	Descriptive cohort	13	3	0.230769			8106166				1	Trypanosoma evansi		4	Moderate
	Rodrigues et al [65]	47	2005	1	Case series	21	5	0.238095			8106166				13	Trypanosoma evansi		4	Moderate
	Conrado et al [66]	132	2005	1	Case series	11	9	0.818182			8106166				1	Trypanosoma evansi		3	Moderate
	Moraes et al [67]	173	2007	1	Case series	2	2	1			8106166				1	Trypanosoma evansi		3	Moderate
		WOAH data		Disease present 2012												Trypanosoma evansi		4	Moderate
Pooled country data						1914	424	0.13	0.01	0.61	8106166	1.0538e+06	81061.7	4.94476e+06		Trypanosoma evansi, Trypanosoma vivax	High	High
Burkina Faso	Sow et al [68]	83	2013	2	Descriptive, cross sectional survey	481	28	0.0582121			1307708				13	Trypanosoma sp.		1	Low
	Sow et al [69]	176	2014	2	Descriptive, cross sectional survey	191	11	0.0575916			1307708				1	Trypanosoma vivax, Trypanosoma congolense		1	Low
		WOAH data		Disease present in limited zones 2019												Trypanosoma sp.		4	Moderate
Pooled country data						672	39	0.06	0.05	0.06	1307708	78462.5	65385.4	78462.5		Trypanosoma vivax, Trypanosoma congolense, Trypanosoma sp.	Medium	High
Chad	Vourchakbé et al [70]	184	2020	2	Descriptive, cross sectional survey	286	101	0.353147			5183042				123	Trypanosoma vivax, Trypanosoma congolense, Trypanosoma brucei		4	Moderate
Pooled country data						286	101	0.353147	0.3	0.41	5183042	1.83037e+06	1.55491e+06	2.12505e+06		Trypanosoma vivax, Trypanosoma congolense, Trypanosoma brucei	High	Low
China	Lee et al [71]	94	2010	2	Descriptive, cross sectional survey	1902	4	0.00210305			6618400				3	Trypanosoma equiperdum		4	Moderate
Pooled country data						1902	4	0.00210305	0	0.01	6618400	13918.8	0	66184		Trypanosoma equiperdum	Low	Low
Columbia	Strauch et al [72]	170	2018	2	Descriptive, cross sectional survey	1008	19	0.0188492			1884263				2	Trypanosoma evansi		2	Low
		WOAH data		Disease present 2015												Trypanosoma sp		4	Moderate
Pooled country data						1008	19	0.0188492	0.01	0.03	1884263	35516.9	18842.6	56527.9		Trypanosoma evansi, Trypanosoma sp.	High	Medium
Egypt	Elhaig et al [73]	73	2018	2	Descriptive, cross sectional survey	35	11	0.314286			1245789				2	Trypanosoma evansi		3	Moderate
	Hegazy et al [74]	135	2017	2	Descriptive, cross sectional survey	150	0	0			1245789				1	Trypanosoma evansi		5	Moderate
	Abdel-Gawad et al [75]	136	2019	2	Descriptive, cross sectional survey	416	63	0.151442			1245789				123	Trypanosoma evansi		5	Moderate
	Zayed et al [76]	146	2010	2	Descriptive, cross sectional survey	120	70	0.583333			1245789				13	Trypanosoma evansi		4	Moderate
		WOAH data		Disease present 2013												Trypanosoma sp.		4	Moderate
Pooled country data						721	144	0.19	0.01	0.89	1245789	236700	12457.9	1.10875e+06		Trypanosoma evansi, Trypanosoma sp.	High	Medium
Ethiopia	Mesele et al [77]	7	2010	2	Descriptive, cross sectional survey	255	16	0.0627451			13323172				1	Trypanosoma congolense, Trypanosoma brucei		0	Low
	Mekibib et al [78]	10	2010	2	Descriptive, cross sectional survey	400	3	0.0075			13323172				13	Trypanosoma vivax, Trypanosoma evansi		1	Low
	Mekuria et al [79]	11	2010	2	Descriptive, cross sectional survey	294	23	0.0782313			13323172				1	Trypanosoma congolense, Trypanosoma vivax		0	Low
	Alemu et al [80]	14	1997	2	Descriptive, cross sectional survey	309	101	0.326861			13323172				135	Trypanosoma equiperdum		2	Low
	Abebe et al [81]	16	2010	2	Descriptive, cross sectional survey	386	21	0.0544041			13323172				1	Trypanosoma congolense, Trypanosoma vivax, Trypanosoma brucei		0	Low
	Assefa et al [82]	24	2001	2	Descriptive, cross sectional survey	373	68	0.182306			13323172				1	Trypanosoma congolense, Trypanosoma vivax, Trypanosoma brucei		1	Low
	Sinshaw et al [83]	29	2006	2	Descriptive, cross sectional survey	749	0	0			13323172				1	Trypanosoma sp.		2	Low
	Birhanu et al [8]	37	2015	2	Descriptive, cross sectional survey	119	20	0.168067			13323172				1236	Trypanosoma vivax, Trypanosoma evansi		2	Low
	Getachew et al [84]	50	2014	2	Descriptive, cross sectional survey	997	7	0.00702106			13323172				3	Trypanosoma equiperdum		0	Low
	Gari et al [85]	95	2010	2	Descriptive, cross sectional survey	237	64	0.270042			13323172				123	Trypanosoma equiperdum		4	Moderate
	Bedada et al [86]	121	2012	2	Descriptive, cross sectional survey	384	6	0.015625			13323172				1	Trypanosoma congolense, Trypanosoma vivax		0	Low
	Hagos et al a [87]	128	2010	2	Descriptive, cross sectional survey	880	173	0.196591			13323172				3	Trypanosoma brucei sp		2	Low
	Hagos et al b [88]	131	2010	2	Descriptive, cross sectional survey	646	184	0.28483			13323172				135	Trypanosoma brucei sp		0	Low
	Takele et al [89]	154	1988	2	Descriptive, cross sectional survey	42	10	0.238095			13323172				1	Trypanosoma congolense, Trypanosoma vivax, Trypanosoma brucei sp		4	Moderate
	Gizaw et al [91]	190	2021	2	Descriptive, cross sectional survey	480	12	0.025			13323172				135	Trypanosoma equiperdum		5	Moderate
	Dagnachew et al [92]	194	2020	2	Descriptive, cross sectional survey	454	20	0.0440529			13323172				1	Trypanosoma congolense, Trypanosoma vivax		1	Low
Pooled country data						7005	728	0.08	0.03	0.16	13323172	1.06585e+06	399695	2.13171e+06		Trypanosoma congolense, Trypanosoma vivax, Trypanosoma brucei sp, Trypanosoma equiperdum, Trypanosoma evansi, Trypanosoma sp.	Medium	High
Gambia	Raftery et al [93]	39	2020	3	Descriptive, cross sectional survey	247	162	0.65587			66931	43898.1			35	Trypanosoma congolense, Trypanosoma vivax, Trypanosoma brucei sp		3	Moderate
	Pinchbeck et al [94]	44	2008	3	Descriptive, cross sectional survey	241	219	0.908714			66931	60821.1			12	Trypanosoma congolense, Trypanosoma vivax, Trypanosoma brucei sp		3	Moderate
	Gummery et al [95]	61	2020	3	Descriptive, cross sectional survey	315	65	0.206349			66931	13811.2			2	Trypanosoma brucei sp		3	Moderate
	Faye et al [96]	70	2001	2	Descriptive, cross sectional survey and longitudinal	78	9	0.115385			66931	7722.81			12	Trypanosoma sp		3	Moderate
	Mattioli et al [97]	90	1994	2	Descriptive, cross-sectional survey	173	16	0.0924855			66931	6190.15			1	Trypanosoma congolense, Trypanosoma vivax, Trypanosoma brucei sp		1	Low
	Dhollander et al [98]	111	2006	3	Descriptive, cross sectional survey, retrospective	2285	1396	0.610941			66931	40890.9			1	Trypanosoma congolense, Trypanosoma vivax, Trypanosoma brucei sp		3	Moderate
	Savage et al [99]	198	2021	3	Descriptive, cross sectional survey	326	162	0.496933			66931	33260.2			13	Trypanosoma congolense, Trypanosoma vivax, Trypanosoma brucei sp		3	Moderate
		WOAH data		Disease suspected 2018												Trypanosoma sp.		4	Moderate
Pooled country data						3665	2029	0.43	0.14	0.77	66931	28780.3	9370.34	51536.9		Trypanosoma congolense, Trypanosoma vivax, Trypanosoma brucei sp	High	Medium
Ghana	Atawalna et al [100]	118	2015	2	Descriptive, cross sectional survey	58	2	0.0344828			17975				1	Trypanosoma sp		4	Moderate
Pooled country data						58	2	0.0344828	0	0.12	17975	619.828	0	2157		Trypanosoma sp	Medium	Low
Greece	Mangana-Vougiouka et al [101]	59	2013	2	Descriptive, cross sectional survey	1091	0	0			22899				3	Trypanosoma equiperdum		3	Moderate
Pooled country data						1091	0	0	0	0	22899	0	0	0		Trypanosoma equiperdum	Neglible	Medium
India	Shaikh et al [102]	5	2016	1	Case report	1	1	1			676484				1	Trypanosoma evansi		3	Moderate
	Diallo et al [103]	9	2018	2	Descriptive, cross sectional survey	35	6	0.171429			676484				123	Trypanosoma evansi		3	Moderate
	Bhatt et al [104]	20	2010	1	Case report	1	1	1			676484				1	Trypanosoma evansi		3	Moderate
	Bharkad et al [105]	22	2005	1	Case report	1	1	1			676484				1	Trypanosoma evansi		3	Moderate
	Naseema et al [106]	23	2017	2	Descriptive, cross sectional survey	80	11	0.1375			676484				12	Trypanosoma evansi		5	Moderate
	Sumbria et al [107]	34	2017	2	Descriptive, cross sectional survey	319	39	0.122257			676484				13	Trypanosoma evansi		1	Low
	Laha et al [108]	53	2008	1	Descriptive, case series, outbreak investigation	102	13	0.127451			676484				1	Trypanosoma evansi		4	Moderate
	Sumbria et al [109]	85	2015	2	Descriptive, cross sectional survey	108	2	0.0185185			676484				12	Trypanosoma evansi		3	Moderate
	Yadav et al [128]	77	2014	1	Descriptive, cohort	30	8	0.266667			676484				13	Trypanosoma evansi		4	Moderate
	Sumbria et al [110]	102	2014	2	Descriptive, cross sectional survey	169	16	0.0946746			676484				123	Trypanosoma evansi		2	Low
	Kumar et al [111]	106	2013	2	Descriptive, cross sectional survey	3695	420	0.113667			676484				3	Trypanosoma evansi		4	Moderate
	Ravindran et al [112]	109	2008	2	Descriptive, cross sectional survey	44	3	0.0681818			676484				12	Trypanosoma evansi		4	Moderate
	Rudramurthy et al [113]	113	2017	2	Descriptive, cross sectional survey	185	11	0.0594595			676484				3	Trypanosoma evansi		4	Moderate
	Dedar et al [114]	126	2014	1	Case report	1	1	1			676484				1	Trypanosoma evansi		3	Moderate
	Bhardwaj et al [115]	127	2007	1	Case report	1	1	1			676484				1	Trypanosoma evansi		3	Moderate
	Laha et al [116]	137	2009	1	Descriptive, cross sectional survey	32	21	0.65625			676484				13	Trypanosoma evansi		4	Moderate
	Parashar et al [117]	139	2018	2	Descriptive, cross sectional survey	429	65	0.151515			676484				123	Trypanosoma evansi		3	Moderate
	Shyam et al [118]	148	2013	2	Descriptive, cross sectional survey	71	31	0.43662			676484				12	Trypanosoma evansi		4	Moderate
	Sengupta et al [119]	149	2019	2	Descriptive, cross sectional survey	93	5	0.0537634			676484				24	Trypanosoma evansi		4	Moderate
	Kumar et al [120]	150	2016	2	Descriptive, cross sectional survey	86	3	0.0348837			676484				2	Trypanosoma evansi		4	Moderate
	Yadav et al [121]	160	2019	2	Descriptive, cross sectional survey, longitudinal	6455	338	0.0523625			676484				3	Trypanosoma evansi		4	Moderate
	Laha et al [122]	167	2010	1	Case series	3	1	0.333333			676484				2	Trypanosoma evansi		4	Moderate
	Dodiya et al [123]	183	2020	3	Decriptive, cross sectional survey	633	8	0.0126382			676484				1	Trypanosoma evansi		4	Moderate
	Kumar et al [124]	188	2020	1	Case report	1	1	1			676484				1	Trypanosoma evansi		3	Moderate
	Pal et al [125]	189	2021	2	Descriptive, cross sectional survey	285	55	0.192982			676484				23	Trypanosoma evansi		1	Low
	Kumar et al [126]	197	2021	3	Descriptive, cross sectional survey, clinically unwell	130	17	0.130769			676484				12	Trypanosoma evansi		4	Moderate
	Sharma et al [127]	201	2022	2	Descriptive, cross sectional survey	440	8	0.0181818			676484				3	Trypanosoma evansi		1	Low
		WOAH data		Disease present in limited zones 2007												Trypanosoma evansi		4	Moderate
		WOAH data		Disease present in limited zones 2015												Trypanosoma sp.		4	Moderate
Pooled country data						13292	1060	0.1	0.06	0.17	676484	67648.4	40589	115002		Trypanosoma evansi, Trypanosoma sp.	Medium	Medium
Indonesia	Nurcahyo et al [129]	35	2019	2	Descriptive, cross sectional survey and longitudinal	211	28	0.132701			392137	52037.1				Trypanosoma evansi		1	Low
	Payne et al [130]	48	1991	2	Descriptive, cross sectional survey	347	6	0.0172911			392137	6780.47				Trypanosoma evansi		4	Moderate
		WOAH data		Disease present 2017												Trypanosoma evansi		4	Moderate
		WOAH data		Disease present 2018												Trypanosoma sp.		4	Moderate
Pooled country data						558	34	0.05	0	1	392137	19606.9	0	392137		Trypanosoma evansi, Trypanosoma sp.	Medium	Medium
Iran		WOAH data		Disease limited to one or more zones 2007												Trypanosoma equiperdum		4	Moderate
Pooled country data											1876293					Trypanosoma equiperdum	Medium	Medium
Israel	Berlin et al [132]	2	2012	2	Descriptive, cross sectional survey	614	28	0.0456026			10600				3	Trypanosoma evansi		3	Moderate
	Berlin et al [131]	31	2010	1	Descriptive, cross sectional survey, and longitudinal	20	9	0.45			10600				1235	Trypanosoma evansi		3	Moderate
		WOAH data		Outbreak 2008												Trypanosoma evansi		4	Moderate
Pooled country data						614	28	0.0456026	0.03	0.07	10600	483.388	318	742		Trypanosoma evansi	Medium	Medium
Italy	Pascucci et al [133]	57	2013	1	Case series, epidemiology/ pathology of outbreak	118	13	0.110169			395533					Trypanosoma equiperdum		4	Moderate
	Calistri et al [134]	68	2013	2	Descriptive, cross sectional survey	28983	10	0.00034503			395533					Trypanosoma equiperdum		1	Low
	Podaliri Vulpiani et al [135]	69	2013	1	Case series	6	6	1			395533					Trypanosoma equiperdum		3	Moderate
	Scacchia et al [136]	74	2011	1	Case report	1	1	1			395533					Trypanosoma equiperdum		3	Moderate
		WOAH data		Outbreak 2012												Trypanosoma equiperdum		4	Moderate
Pooled country data						28983	10	0.0003	0.0003	0.0006	395533	136	118.66	237.32		Trypanosoma equiperdum	Low	Medium
Jordan	Abo-Shehada et al [137]	117	1999	2	Descriptive, cross sectional survey	123	8	0.0650407			11889				1	Trypanosoma evansi		4	Moderate
Pooled country data						123	8	0.0650407	0.03	0.12	11889	773.268	356.67	1426.68		Trypanosoma evansi	Medium	Low
Kazakhstan	Claes et al [138]	80	2005	2	Descriptive cohort, single gate	132	22	0.166667			3169393					Trypanosoma brucei sp		4	Moderate
Pooled country data						132	22	0.166667	0.11	0.24	3169393	528232	348633	760654		Trypanosoma brucei sp	High	Low
Kyrgyzstan		WOAH data		Disease present 2019												Trypanosoma equiperdum		4	Moderate
Pooled country data											567730					Trypanosoma equiperdum	High	Medium
Kenya	Kihurani et al [139]	63	1994	1	Descriptive, cross sectional survey, longitudinal	35	16	0.457143			2142	979.2				Trypanosoma congolense, Trypanosoma vivax, Trypanosoma brucei		4	Moderate
		WOAH data		Disease present 2007												Trypanosoma evansi		4	Moderate
		WOAH data		Disease suspected 2007												Trypanosoma sp.		4	Moderate
Pooled country data											2142					Trypanosoma congolense, Trypanosoma vivax, Trypanosoma brucei, Trypanosoma evansi, Trypanosoma sp.	High	Medium
Malaysia	Elshafie et al [140]	12	2013	2	Descriptive, cross-sectional survey	527	73	0.13852			3113				3	Trypanosoma evansi		2	Low
	Mohd Rajdi et al [141]	203	2021	1	Case report	1	1	1			3113				12	Trypanosoma evansi		3	Moderate
		WOAH data		Disease presented in limited zones 2020												Trypanosoma evansi		4	Moderate
Pooled country data						527	73	0.13852	0.11	0.17	3113	431.213	342.43	529.21		Trypanosoma evansi	High	Medium
Mongolia	Davkharbayar et al [142]	54	2020	1	Case report	1	1	1			4093891				1234	Trypanosoma equiperdum		3	Moderate
	Clausen et al [143]	65	2003	2	Descriptive, cross sectional survey	1122	75	0.0668449			4093891				1235	Trypanosoma brucei sp		1	Low
	Mizushima et al [146]	87	2018	2	Descriptive, cross sectional survey	1717	60	0.0349447			4093891				36	Trypanosoma brucei sp		3	Moderate
	Davaasuren et al [145]	140	2017	1	Descriptive, cross sectional survey in outbreak	50	29	0.58			4093891				36	Trypanosoma equiperdum		4	Moderate
	Mizushima et al [144]	195	2020	2	Descriptive, cross sectional survey	3641	173	0.0475144			4093891				3	Trypanosoma evansi, Trypanosoma equiperdum		1	Low
Pooled country data						6480	308	0.0475309	0.02	0.1	4093891	194586	81877.8	409389		Trypanosoma evansi, Trypanosoma equiperdum, Trypanosoma brucei sp.	Medium	High
Mozambique		WOAH data		Disease present 2018												Trypanosoma sp.		4	Moderate
Pooled country data											48699					Trypanosoma sp.	High	Medium
Myanmar		WOAH data		Disease present 2015							112319					Trypanosoma evansi		4	Moderate
Pooled country data											112319					Trypanosoma evansi	High	Medium
Namibia	Kumba et al [147]	6	2002	2	Descriptive, cross sectional survey, longitudinal, retrospective	3098	258	0.0832795			199486				3	Trypanosoma evansi		4	Moderate
		WOAH data		Disease present 2019												Trypanosoma equiperdum		4	Moderate
Pooled country data						3098	258	0.0832795	0.07	0.09	199486	16613.1	13964	17953.7		Trypanosoma evansi, Trypanosoma equiperdum	Medium	Medium
The Netherlands	Dominguez et al [44] ; Scacchia et al [136]	175, 74	2009	1		1	1	1			140580					Trypanosoma equiperdum		4	Moderate
Pooled country data											140580					Trypanosoma equiperdum	Low	Low
Nigeria	Usman et al [148]	25	2008	2	Descriptive, cross sectional survey	4	0	0			1416085				1	Trypanosoma sp		3	Moderate
	Mbaya et al [149]	64	2013	2	Descriptive, cross sectional survey	65	17	0.261538			1416085				1	Trypanosoma brucei sp		3	Moderate
	David et al [150]	66	2018	2	Descriptive, cross sectional survey	23	0	0			1416085				1	Trypanosoma sp		4	Moderate
	Ola-Fadunsin et al [151]	89	2018	3	Descriptive, cross sectional survey, longitudinal, retrospective	864	80	0.0925926			1416085				1	Trypanosoma sp		4	Moderate
	Ehizibolo et al [152]	133	2012	2	Descriptive, cross sectional survey	243	5	0.0205761			1416085				1	Trypanosoma vivax, Trypanosoma evansi		3	Moderate
	Shamaki et al [153]	163	2009	2	Descriptive, cross sectional survey	6	0	0			1416085				1	Trypanosoma sp		3	Moderate
	Agina et al [154]	193	2021	2	Descriptive, cross sectional survey	200	4	0.02			1416085				12	Trypanosoma brucei sp		3	Moderate
	Emeto et al [155]	202	2020	2	Descriptive, cross sectional survey	304	2	0.00657895			1416085				1	Trypanosoma brucei		3	Moderate
Pooled country data						1709	108	0.05	0.01	0.13	1416085	70804.2	14160.9	184091		Trypanosoma vivax, Trypanosoma evansi, Trypanosoma brucei, Trypanosoma sp.	Medium	Medium
Pakistan	Hasan et al [156]	8	2006	2	Descriptive, cross-sectional survey	170	0	0			6089000				14	Trypanosoma evansi		4	Moderate
	Gondal et al [168]; Waheed et al [205]	18	2010; 2003	3	Descriptive, cross sectional, longitudinal survey, retrospective	72852	2825	0.0387772			6089000				15	Trypanosoma evansi		3	Moderate
	Tehseen et al [157]	75	2017	2	Descriptive, cross sectional survey	375	54	0.144			6089000				123	Trypanosoma evansi		3	Moderate
	Muieed et al [158]	107	2010	3	Descriptive, cross sectional survey	100	16	0.16			6089000				12	Trypanosoma evansi		4	Moderate
	Hussain et al [159]	115	2016	2	Descriptive, cross sectional survey	283	19	0.0671378			6089000				12	Trypanosoma evansi		3	Moderate
	Aslam et al [167]	122	2010	3	Descriptive, cross sectional survey	500	37	0.074			6089000				1236	Trypanosoma evansi		4	Moderate
	Khan et al [160]	123	2018	2	Descriptive, cross sectional survey	657	58	0.0882801			6089000				1	Trypanosoma evansi		3	Moderate
	Nadeem et al [161]	130	2011	2	Descriptive, cross sectional survey	200	12	0.06			6089000				13	Trypanosoma evansi		3	Moderate
	Waheed et al [162]	147	1998	3	Descriptive, cross sectional survey	645	85	0.131783			6089000				1	Trypanosoma evansi		3	Moderate
	Sabir et al [163]	155	2018	3	Descriptive, cross sectional survey	300	63	0.21			6089000				12	Trypanosoma evansi		4	Moderate
	Sobia et al [166]	156	2018	2	Descriptive, cross sectional survey	52	9	0.173077			6089000				126	Trypanosoma evansi		4	Moderate
	Saqib et al [163]	169	1998	1	Case report	1	1	1			6089000				145	Trypanosoma evansi		3	Moderate
	Ahmed et al [164]	178	2010	2	Descriptive, cross sectional survey	150	6	0.04			6089000				1	Trypanosoma evansi		4	Moderate
		WOAH data		Disease presented in limited zones 2021												Trypanosoma evansi		4	Moderate
Pooled country data						76284	3184	0.09	0.05	0.14	6089000	548010	304450	852460		Trypanosoma evansi	Medium	Medium
Palestine	Ereqat et al [169]	45	2020	2	Descriptive, cross sectional survey	76	12	0.157895			3600				12	Trypanosoma evansi		4	Moderate
Pooled country data						76	12	0.157895	0.08	0.26	3600	568.421	288	936		Trypanosoma evansi	High	Low
Papua New Guinea	Reid & Copeman [170]	86	2000	2	Descriptive, cross sectional survey	19	0	0			2044				3	Trypanosoma brucei		4	Moderate
Pooled country data						19	0	0	0	0	2044	0	0	0		Trypanosoma brucei	Negligible	Low
Paraguay	Suganuma et al [171]	185	2022	2	Descriptive, cross sectional survey	408	116	0.284314			274234				2	Trypanosoma vivax, Trypanosoma evansi		4	Moderate
Pooled country data						408	116	0.284314	0.24	0.33	274234	77968.5	65816.2	90497.2		Trypanosoma vivax, Trypanosoma evansi	High	Low
Philippines	Dargantes et al [172]	51	2009	2	Descriptive, cross sectional survey	43	39	0.906977			247513				3	Trypanosoma evansi		5	Moderate
Pooled country data						43	39	0.906977	0.78	0.97	247513	224489	193060	240088		Trypanosoma evansi	High	Low
Russia		WOAH data		Disease limited to one or more zones 2021												Trypanosoma equiperdum		4	Moderate
Pooled country data											1317286					Trypanosoma equiperdum	Medium	Medium
Saudi Arabia	Alanazi et al [173]	166	2018	2	Descriptive, cross sectional survey	510	16	0.0313725			130840				2	Trypanosoma evansi		4	Moderate
Pooled country data						510	16	0.0313725	0.02	0.05	130840	4104.78	2616.8	6542		Trypanosoma evansi	Low	Low
Senegal	Ravel et al [174]	78	2015	2	Descriptive, cross sectional survey	86	6	0.0697674			1066897				23	Trypanosoma congolense		4	Moderate
	Dehoux et al [175]	171	1996	1	Descriptive, cross sectional survey of outbreak	49	20	0.408163			1066897				1	Trypanosoma vivax		5	Moderate
Pooled country data						86	6	0.0697674	0.03	0.15	1066897	74434.7	32006.9	160035		Trypanosoma vivax, Trypanosoma congolense	Medium	Medium
Somalia		WOAH data		Disease present 2011												Trypanosoma sp.		4	Moderate
Pooled country data											45748					Trypanosoma sp.	High	Medium
South Africa		WOAH data		Disease present 2018												Trypanosoma equiperdum		4	Moderate
Pooled country data											491085					Trypanosoma equiperdum	High	Medium
Spain	Rodríguez et al [176]	4	2013	2	Descriptive, cross sectional survey, longitudinal	864	26	0.0300926			557648				3	Trypanosoma evansi		4	Moderate
	Tamarit et al [177]	30	2010	1	Descriptive, cross sectional survey, outbreak investigation	70	8	0.114286			557648				123	Trypanosoma evansi		4	Moderate
		WOAH data		Disease presented in limited zones 2008												Trypanosoma evansi		4	Moderate
Pooled country data						864	26	0.0300926	0.02	0.04	557648	16781.1	11153	22305.9		Trypanosoma evansi	Low	Medium
Sudan	Salim et al [10]	62	2014	2	Descriptive, cross sectional survey	509	54	0.10609			8425590				23	Trypanosoma vivax, Trypanosoma congolense, Trypanosoma brucei		3	Moderate
	Elata et al [179]	79	2020	2	Descriptive, cross sectional survey	198	95	0.479798			8425590				1	Trypanosoma congolense, Tryanosoma evansi		3	Moderate
	Basheir et al [180]	114	2012	3	Descriptive, cross sectional survey	54	0	0			8425590				1	Trypanosoma sp		4	Moderate
	Omer et al [181]	134	2007	3	Descriptive, cross sectional survey, longitudinal	46	3	0.0652174			8425590				25	Trypanosoma sp		4	Moderate
Pooled country data						807	152	0.11	0.01	0.68	8425590	926815	84255.9	5.7294e+06		Trypanosoma vivax, Trypanosoma congolense, Trypanosoma brucei, Trypanosoma evansi, Trypanosoma sp.	High	Medium
Tanzania	Auty et al [182]	67	2008	2	Descriptive, cohort, longitudinal	24	18	NB This is incidence over 2 yrs, not prevalence			189022				13	Trypanosoma congolense, Trypanosoma brucei sp		3	Moderate
Pooled country data											189022	NB This is incidence over 2 yrs, not prevalence				Trypanosoma congolense, Trypanosoma brucei sp	High	Low
Thailand	Tuntasuvan et al [183]	58	2003	1	Cohort, outbreak investigation	57	57	1			6154				3	Trypanosoma evansi		3	Moderate
	Camoin et al [184]	96	2019	2	Descriptive, cross sectional survey (plus longitudinal outbreak)	1961	7	0.00356961			6154				3	Trypanosoma evansi		4	Moderate
		WOAH data		Disease present 2012												Trypanosoma evansi		4	Moderate
Pooled country data						1961	7	0.0036	0.0017	0.0075	6154	22.1544	10.4618	46.155		Trypanosoma evansi	Low	Medium
Togo		WOAH data		Disease present 2019												Trypanosoma sp.		4	Moderate
Pooled country data											5361					Trypanosoma sp.	High	Low
Turkey	Marenzoni et al [185]	21	2013	2	Descriptive, cross sectional survey	346	0	0			223430				3	Trypanosoma equiperdum		4	Moderate
Pooled country data						346	0	0	0	0.0106	223430	0	0	2368.36		Trypanosoma equiperdum	Negligible	Low
Uganda	Muhanguzi et al [186]	41	2017	2	Descriptive, cross sectional survey	71	23	0.323944			19599					Trypanosoma vivax, Trypanosoma congolense		2	Low
Pooled country data						71	23	0.32	0.22	0.45	19599	6271.68	4311.78	8819.55		Trypanosoma vivax, Trypanosoma congolense	High	Low
United Arab Emirates	Turnbull et al [187]	46	2002	2	Descriptive, cross sectional survey	62	3	0.0483871			438					Trypanosoma equiperdum		4	Moderate
Pooled country data						62	3	0.05	0.01	0.135	438	21.9	4.38	59.13		Trypanosoma equiperdum	Medium	Low
Uruguay		WOAH data		Disease present in limited zones 2022												Trypanosoma evansi		4	Moderate
Pooled country data											432015					Trypanosoma evansi	Medium	Medium
Venezuela	Castellanos et al [188]	165	2010	2	Descriptive, cross sectional survey	137	10	0.0729927			1039734				1	Trypanosoma evansi		4	Moderate
		WOAH data		Disease present 2019												Trypanosoma evansi		4	Moderate
		WOAH data		Disease present 2019												Trypanosoma sp.		4	Moderate
Pooled country data						137	10	0.07	0.04	0.13	1039734	72781.4	41589.4	135165		Trypanosoma evansi, Trypanosoma sp.	High	Medium
Zambia		WOAH data		Disease present 2011												Trypanosoma sp.		4	Moderate
Pooled country data											2185					Trypanosoma sp.	High	Medium
	Estimated exposed population	Total population from countries with available prevalence data	Lower 95% CI	Upper 95% CI		Proportion of population exposed	Lower 95% CI	Upper 95% CI
Estimate of equine population exposed to trypanosomiasis (countries with available prevalence)	8.26953e+06	69075069	3.38165e+06	2.25145e+07		0.119718	0.05	0.33
Risk level	Number of equids residing in risk level	Percentage of population
0	248373	0.204387		Negligible
1	7849155	6.4591		Low
2	32389319	26.6533		Medium
3	35207282	28.9722		High
No data	45826656	37.711		No data
Total	121520785	100
