# Supplementary material for: Equine trypanosomiasis, a systematic review and meta‐analyses: Prevalence, morbidity and mortality
Source: Equine Vet J. 2025 Oct 23;58(2):291–319. doi: 10.1111/evj.70101 (PMC12892385; doi:10.1111/evj.70101)
Supplement: Supplementary file 8 — Table S4. Extracted data for economic status, reported trypanosome status and equine population by country. [file EVJ-58-291-s003.xlsx]

## Sheet: FAOSTAT eq pop data
Country	Donkey	Horse	Mule	Total		Data on tryps (0 yes or 1 no)	HIC (1) or LMIC (0)	Number of equines with no tryps data	Number of equines living in HIC	Number of equines living in LMIC
#VALUE!	1535435	173100	24088	1732623		1	0	1732623	0	1732623
#VALUE!	49000	78614		127614		1	0	127614	0	127614
#VALUE!	83730	48147	17305	149182		0	0	0	0	149182
#VALUE!				0	No FAO Data	1	1	0	0	0
#VALUE!	4462	1012		5474		1	0	5474	0	5474
#VALUE!	1726	497	17305	19528		1	1	19528	19528	0
#VALUE!	62217	2586855	47182	2696254		0	0	0	0	2696254
#VALUE!	1485	11367	24	12876		1	0	12876	0	12876
#VALUE!	1894	246103		247997		1	1	247997	247997	0
#VALUE!		88288		88288		1	1	88288	88288	0
#VALUE!	23419	60405	57	83881		1	0	83881	0	83881
#VALUE!	0	0		0		1	1	0	0	0
#VALUE!	0			0		1	1	0	0	0
#VALUE!				0		1	0	0	0	0
#VALUE!	2242	1248	2000	5490		1	1	5490	5490	0
#VALUE!	9071	33600		42671		1	0	42671	0	42671
#VALUE!	2	29437		29439		1	1	29439	29439	0
#VALUE!		5987	4628	10615		1	0	10615	0	10615
#VALUE!	647	1194		1841		0	0	0	0	1841
#VALUE!	17961	14649	5034	37644		1	0	37644	0	37644
#VALUE!	635046	508799	82902	1226747		0	0	0	0	1226747
#VALUE!		13694		13694		1	0	13694	0	13694
#VALUE!	129611	25043	3309	157963		0	0	0	0	157963
#VALUE!	896506	5962126	1247534	8106166		0	0	0	0	8106166
#VALUE!				0		1	1	0	0	0
#VALUE!	18500	42000	1500	62000		1	0	62000	0	62000
#VALUE!	1264758	42950		1307708		0	0	0	0	1307708
#VALUE!				0		1	0	0	0	0
#VALUE!	31088	40021	17882	88991		1	0	88991	0	88991
#VALUE!	40025	17707		57732		1	0	57732	0	57732
#VALUE!		399251	4000	403251		1	1	403251	403251	0
#VALUE!	15990	564	1913	18467		1	0	18467	0	18467
#VALUE!	0			0		1	0	0	0	0
#VALUE!	3860282	1322760		5183042		0	0	0	0	5183042
#VALUE!	15207	301271	6844	323322		1	1	323322	323322	0
#VALUE!	2324000	3671600	622800	6618400		1	0	6618400	0	6618400
#VALUE!	86335	1584776	213152	1884263		1	0	1884263	0	1884263
#VALUE!	5590			5590		1	0	5590	0	5590
#VALUE!		73		73		1	0	73	0	73
#VALUE!		302		302		1	0	302	0	302
#VALUE!	8248	128444	5337	142029		1	0	142029	0	142029
#VALUE!	3252	23649		26901		1	1	26901	26901	0
#VALUE!	19100	915100	26000	960200		1	0	960200	0	960200
#VALUE!	5200	662	1500	7362		1	1	7362	7362	0
#VALUE!		31964		31964		1	1	31964	31964	0
#VALUE!	0	0		0		1	0	0	0	0
#VALUE!		41860		41860		1	1	41860	41860	0
#VALUE!	8350			8350		1	0	8350	0	8350
#VALUE!	156507	361950	146059	664516		1	0	664516	0	664516
#VALUE!	35926	172574	63013	271513		1	0	271513	0	271513
#VALUE!	1158859	84294	2636	1245789		0	0	0	0	1245789
#VALUE!	3250	98410	24043	125703		1	0	125703	0	125703
#VALUE!				0		1	0	0	0	0
#VALUE!				0		1	0	0	0	0
#VALUE!		5700		5700		1	1	5700	5700	0
#VALUE!	16356	1705	107	18168		1	0	18168	0	18168
#VALUE!	10791896	2148492	382784	13323172		0	0	0	0	13323172
#VALUE!				0		1	1	0	0	0
#VALUE!				0		1	0	0	0	0
#VALUE!		47612		47612		1	0	47612	0	47612
#VALUE!		74400		74400		1	1	74400	74400	0
#VALUE!	30000	370881	27001	427882		1	1	427882	427882	0
#VALUE!		2200		2200		1	1	2200	2200	0
#VALUE!				0		1	0	0	0	0
#VALUE!	61764	5167		66931		0	0	0	0	66931
#VALUE!	9665	38808	99	48572		1	0	48572	0	48572
#VALUE!		442000		442000		1	1	442000	442000	0
#VALUE!	14982	2993		17975		0	0	0	0	17975
#VALUE!	3946	5902	13051	22899		0	1	0	22899	0
#VALUE!	661	30	50	741		1	0	741	0	741
#VALUE!	150	200	100	450		1	0	450	0	450
#VALUE!	9916	133453	38787	182156		1	0	182156	0	182156
#VALUE!				0		1	0	0	0	0
#VALUE!	2276	3551		5827		1	0	5827	0	5827
#VALUE!	5259	2370		7629		1	0	7629	0	7629
#VALUE!	1010	2407	156	3573		1	0	3573	0	3573
#VALUE!	192492	500463	90427	783382		1	0	783382	0	783382
#VALUE!	23377	182252	70314	275943		1	0	275943	0	275943
#VALUE!		1542		1542		1	1	1542	1542	0
#VALUE!	4000	53000	177	57177		1	1	57177	57177	0
#VALUE!		58466		58466		1	1	58466	58466	0
#VALUE!	253500	340000	82984	676484		0	0	0	0	676484
#VALUE!		392137		392137		0	0	0	0	392137
#VALUE!	1558609	137377	180307	1876293		0	0	0	0	1876293
#VALUE!	379198	52153	11306	442657		1	0	442657	0	442657
#VALUE!	7482	82010	1187	90679		1	1	90679	90679	0
#VALUE!	5000	4000	1600	10600		0	1	0	10600	0
#VALUE!	20991	367561	6981	395533		0	1	0	395533	0
#VALUE!				0		1	0	0	0	0
#VALUE!	23000	4009	10000	37009		1	0	37009	0	37009
#VALUE!		13763		13763		1	1	13763	13763	0
#VALUE!				0	No FAO Data	1	1	0	0	0
#VALUE!	8438	2309	1142	11889		0	0	0	0	11889
#VALUE!	29562	3139831		3169393		0	0	0	0	3169393
#VALUE!		2142		2142		0	0	0	0	2142
#VALUE!				0		1	0	0	0	0
#VALUE!		1158		1158		1	1	1158	1158	0
#VALUE!	27586	539644	500	567730		0	0	0	0	567730
#VALUE!		32550		32550		1	0	32550	0	32550
#VALUE!		8400		8400		1	1	8400	8400	0
#VALUE!	14438	3776	4931	23145		1	0	23145	0	23145
#VALUE!	106665	48814	796	156275		1	0	156275	0	156275
#VALUE!				0		1	0	0	0	0
#VALUE!	30272	46925		77197		1	0	77197	0	77197
#VALUE!				0		1	1	0	0	0
#VALUE!		12934		12934		1	1	12934	12934	0
#VALUE!		4669		4669		1	1	4669	4669	0
#VALUE!	159	501		660		1	0	660	0	660
#VALUE!	6371	844		7215		1	0	7215	0	7215
#VALUE!		3113		3113		0	0	0	0	3113
#VALUE!				0		1	0	0	0	0
#VALUE!	1167223	595893		1763116		1	0	1763116	0	1763116
#VALUE!	483	1070	294	1847		1	1	1847	1847	0
#VALUE!				0		1	0	0	0	0
#VALUE!		500		500		1	0	500	0	500
#VALUE!	327725	64590		392315		1	0	392315	0	392315
#VALUE!	60	150	20	230		1	0	230	0	230
#VALUE!	3292267	6386827	3282223	12961317		1	0	12961317	0	12961317
#VALUE!	1416	26020		27436		1	0	27436	0	27436
#VALUE!				0		1	1	0	0	0
#VALUE!	30	4093861		4093891		0	0	0	0	4093891
#VALUE!		3951		3951		1	0	3951	0	3951
#VALUE!	925000	190000	387000	1502000		1	0	1502000	0	1502000
#VALUE!	48699			48699		1	0	48699	0	48699
#VALUE!		111245	1074	112319		1	0	112319	0	112319
#VALUE!	149297	43428	6761	199486		0	0	0	0	199486
#VALUE!				0		1	1	0	0	0
#VALUE!				0		1	0	0	0	0
#VALUE!		140580		140580		0	1	0	140580	0
#VALUE!		10491		10491		1	1	10491	10491	0
#VALUE!		38647		38647		1	1	38647	38647	0
#VALUE!	9121	268667	48434	326222		1	0	326222	0	326222
#VALUE!	1949894	258278		2208172		1	0	2208172	0	2208172
#VALUE!	1312851	103234		1416085		1	0	1416085	0	1416085
#VALUE!				0		1	0	0	0	0
#VALUE!		48455		48455		1	0	48455	0	48455
#VALUE!		34032		34032		1	1	34032	34032	0
#VALUE!	23207			23207		1	1	23207	23207	0
#VALUE!	5517000	373000	199000	6089000		0	0	0	0	6089000
#VALUE!				0	No FAO Data	1	1	0	0	0
#VALUE!				3600		0	0	0	0	3600
#VALUE!		113870	2404	116274		1	0	116274	0	116274
#VALUE!		2044		2044		0	0	0	0	2044
#VALUE!	35305	228438	10491	274234		0	0	0	0	274234
#VALUE!	656308	752231	316245	1724784		1	0	1724784	0	1724784
#VALUE!		247513		247513		0	0	0	0	247513
#VALUE!		185494		185494		1	1	185494	185494	0
#VALUE!	8500	36887	3500	48887		1	1	48887	48887	0
#VALUE!	2000	6310	2630	10940		1	1	10940	10940	0
#VALUE!		10936		10936		1	1	10936	10936	0
#VALUE!		9154		9154		1	0	9154	0	9154
#VALUE!	30331	447791		478122		1	0	478122	0	478122
#VALUE!	6244	1310885	157	1317286		0	0	0	0	1317286
#VALUE!				0		1	0	0	0	0
#VALUE!				0		1	1	0	0	0
#VALUE!	628	1133	1123	2884		1	0	2884	0	2884
#VALUE!	1319			1319		1	0	1319	0	1319
#VALUE!	7000	1983		8983		1	0	8983	0	8983
#VALUE!				0		1	1	0	0	0
#VALUE!	46	300	32	378		1	0	378	0	378
#VALUE!	98803	32037		130840		0	1	0	130840	0
#VALUE!	488057	578840		1066897		0	0	0	0	1066897
#VALUE!		13091		13091		1	0	13091	0	13091
#VALUE!				0		1	1	0	0	0
#VALUE!		446049		446049		1	0	446049	0	446049
#VALUE!				0		1	1	0	0	0
#VALUE!		6960		6960		1	1	6960	6960	0
#VALUE!		19453		19453		1	1	19453	19453	0
#VALUE!		152		152		1	0	152	0	152
#VALUE!	22652	892	22204	45748		1	0	45748	0	45748
#VALUE!	149769	325601	15715	491085		0	0	0	0	491085
#VALUE!	0	25028		25028		1	1	25028	25028	0
#VALUE!	334764			334764		0	0	0	0	334764
#VALUE!	140813	307441	109394	557648		0	1	0	557648	0
#VALUE!		1332		1332		1	0	1332	0	1332
#VALUE!	7631699	793251	640	8425590		0	0	0	0	8425590
#VALUE!	5	294		299		1	0	299	0	299
#VALUE!		102319		102319		1	1	102319	102319	0
#VALUE!	33098	46977	759	80834		1	1	80834	80834	0
#VALUE!	61344	10327	2123	73794		1	0	73794	0	73794
#VALUE!		869		869		1	1	869	869	0
#VALUE!	129803	81646		211449		1	0	211449	0	211449
#VALUE!	189022			189022		0	0	0	0	189022
#VALUE!	34	6068	52	6154		0	0	0	0	6154
#VALUE!		43005		43005		1	0	43005	0	43005
#VALUE!	3459	1902		5361		0	0	0	0	5361
#VALUE!		11387		11387		1	0	11387	0	11387
#VALUE!	2339	1433	2036	5808		1	1	5808	5808	0
#VALUE!	242380	57176	82683	382239		1	0	382239	0	382239
#VALUE!	108304	90007	25119	223430		0	0	0	0	223430
#VALUE!	24870	26044		50914		1	0	50914	0	50914
#VALUE!				0		1	0	0	0	0
#VALUE!	19599			19599		0	0	0	0	19599
#VALUE!	11836	224400		236236		1	0	236236	0	236236
#VALUE!		438		438	*FAO data seems inaccurate	0	1	0	438	0
#VALUE!		418615		418615	*FAO data seems inaccurate	1	1	418615	418615	0
#VALUE!	51973	10527653	0	10579626		1	1	10579626	10579626	0
#VALUE!	1656	426257	4102	432015		0	1	0	432015	0
#VALUE!	150971	253625		404596		1	0	404596	0	404596
#VALUE!		7802		7802		1	0	7802	0	7802
#VALUE!				0		1	0	0	0	0
#VALUE!	440000	527734	72000	1039734		0	0	0	0	1039734
#VALUE!		50941		50941		1	0	50941	0	50941
#VALUE!	725811	2042		727853		1	0	727853	0	727853
#VALUE!	2185			2185		0	0	0	0	2185
#VALUE!	575525	28284	1248	605057		1	0	605057	0	605057
Total	53266667	60141821	8112297	121524385				55621006	15720918	105803467
				Percentage of world equines for which there is no published trypanosome data available	45.7694
Data extracted from FAOSTAT 2020 Census				Percentage of world equines living in LMIC countries	87.0636
https://www.fao.org/faostat/en/#data/QCL

## Sheet: Geographic distribution& risk
Country	Reported Trypanosoma sp.	Reported Trypanosoma sp., simplified	Risk level
#VALUE!	Trypanosoma evansi	Non tsetse transmitted Trypanozoon	High
#VALUE!	Trypanosoma evansi	Non tsetse transmitted Trypanozoon	High
#VALUE!	Trypanosoma sp.	Trypanosoma sp.	High
#VALUE!	Trypanosoma evansi	Non tsetse transmitted Trypanozoon	High
#VALUE!	Trypanosoma equiperdum	Non tsetse transmitted Trypanozoon	Medium
#VALUE!	Trypanosoma evansi, Trypanosoma vivax	Non tsetse transmitted Trypanozoon, Trypanosoma vivax	High
#VALUE!	Trypanosoma vivax, Trypanosoma congolense, Trypanosoma sp.	Tsetse transmitted Trypanosoma sp.	Medium
#VALUE!	Trypanosoma vivax, Trypanosoma congolense, Trypanosoma brucei	Tsetse transmitted Trypanosoma sp.	High
#VALUE!	Trypanosoma equiperdum	Non tsetse transmitted Trypanozoon	Low
#VALUE!	Trypanosoma evansi, Trypanosoma sp.	Non tsetse transmitted Trypanozoon	High
#VALUE!	Trypanosoma evansi, Trypanosoma sp.	Non tsetse transmitted Trypanozoon	High
#VALUE!	Trypanosoma congolense, Trypanosoma vivax, Trypanosoma brucei sp, Trypanosoma equiperdum, Trypanosoma evansi, Trypanosoma sp.	Non tsetse transmitted Trypanozoon, tsetse transmitted Trypanosoma sp.	Medium
#VALUE!	Trypanosoma congolense, Trypanosoma vivax, Trypanosoma brucei sp, Trypanosoma sp.	Tsetse transmitted Trypanosoma sp.	High
#VALUE!	Trypanosoma sp.	Trypanosoma sp.	Medium
#VALUE!	None	None	Negligible
#VALUE!	Trypanosoma evansi	Non tsetse transmitted Trypanozoon	Medium
#VALUE!	Trypanosoma evansi	Non tsetse transmitted Trypanozoon	Medium
#VALUE!	Trypanosoma equiperdum	Non tsetse transmitted Trypanozoon	Medium
#VALUE!	Trypanosoma evansi	Non tsetse transmitted Trypanozoon	Medium
#VALUE!	Trypanosoma equiperdum	Non tsetse transmitted Trypanozoon	Low
#VALUE!	Trypanosoma evansi	Non tsetse transmitted Trypanozoon	Medium
#VALUE!	Trypanosoma brucei sp.	Non tsetse transmitted Trypanozoon	High
#VALUE!	Trypansosoma equiperdum	Non tsetse transmitted Trypanozoon	High
#VALUE!	Trypanosoma congolense, Trypanosoma vivax, Trypanosoma brucei, Trypanosoma evansi, Trypanosoma sp.	Non tsetse transmitted Trypanozoon, tsetse transmitted Trypanosoma sp.	High
#VALUE!	Trypanosoma evansi	Non tsetse transmitted Trypanozoon	High
#VALUE!	Trypanosoma evansi, Trypanosoma equiperdum, Trypanosoma brucei sp.	Non tsetse transmitted Trypanozoon	Medium
#VALUE!	Trypanosoma sp.	Trypanosoma sp.	High
#VALUE!	Trypanosoma evansi	Non tsetse transmitted Trypanozoon	Medium
#VALUE!	Trypanosoma evansi, Trypanosoma equiperdum	Non tsetse transmitted Trypanozoon	Medium
#VALUE!	Trypanosoma equiperdum	Non tsetse transmitted Trypanozoon	Low
#VALUE!	Trypanosoma vivax, Trypanosoma evansi, Trypanosoma brucei, Trypanosoma sp.	Tsetse transmitted Trypanosoma sp.	Medium
#VALUE!	Trypanosoma evansi	Non tsetse transmitted Trypanozoon	Medium
#VALUE!	Trypanosoma evansi	Non tsetse transmitted Trypanozoon	High
#VALUE!	None	None	Negligible
#VALUE!	Trypanosoma evansi, Trypanosoma vivax	Non tsetse transmitted Trypanozoon, Trypanosoma vivax	High
#VALUE!	Trypanosoma evansi	Non tsetse transmitted Trypanozoon	High
#VALUE!	Trypanosoma equiperdum	Non tsetse transmitted Trypanozoon	Medium
#VALUE!	Trypanosoma evansi	Non tsetse transmitted Trypanozoon	Low
#VALUE!	Trypanosoma vivax, Trypanosoma congolense	Tsetse transmitted Trypanosoma sp.	Medium
#VALUE!	Trypanosoma sp.	Trypanosoma sp.	High
#VALUE!	Trypanosoma equiperdum	Non tsetse transmitted Trypanozoon	High
#VALUE!	Trypanosoma evansi	Non tsetse transmitted Trypanozoon	Low
#VALUE!	Trypanosoma vivax, Trypanosoma congolense, Trypanosoma brucei, Trypanosoma evansi, Trypanosoma sp.	Non tsetse transmitted Trypanozoon, tsetse transmitted Trypanosoma sp.	High
#VALUE!	Trypanosoma congolense, Trypanosoma brucei sp	Tsetse transmitted Trypanosoma sp.	High
#VALUE!	Trypanosoma evansi	Non tsetse transmitted Trypanozoon	Low
#VALUE!	Trypanosoma sp.	Trypanosoma sp.	High
#VALUE!	None	None	Negligible
#VALUE!	Trypanosoma vivax, Trypanosoma congolense	Tsetse transmitted Trypanosoma sp.	High
#VALUE!	Trypanosoma equiperdum	Non tsetse transmitted Trypanozoon	Medium
#VALUE!	Trypansoma evansi	Non tsetse transmitted Trypanozoon	Medium
#VALUE!	Trypanosoma evansi, Trypanosoma sp.	Non tsetse transmitted Trypanozoon	High
#VALUE!	Trypanosoma sp.	Trypanosoma sp.	High
