# Supplementary material for: Equine trypanosomiasis, a systematic review and meta‐analyses: Prevalence, morbidity and mortality
Source: Equine Vet J. 2025 Oct 23;58(2):291–319. doi: 10.1111/evj.70101 (PMC12892385; doi:10.1111/evj.70101)
Supplement: Supplementary file 9 — Table S5. Extracted data for trypanosome control measures by continent. [file EVJ-58-291-s002.xlsx]

## Sheet: Control measures
Region	Europe (n=44)			Africa (n=54)			Asia (n=48)			Latin America and the Caribbean (n=33)			North America (n=2)			Oceania (n=14)
Number of countries reporting each control measure (WOAH)	Tsetse transmitted	Dourine	Surra	Tsetse transmitted	Dourine	Surra	Tsetse transmitted	Dourine	Surra	Tsetse transmitted	Dourine	Surra	Tsetse transmitted	Dourine	Surra	Tsetse transmitted	Dourine	Surra
Disease notification	6	31	20	2	16	13	4	23	18	1	21	17	0	1	2	0	2	3
General surveillance	1	17	12	3	14	12	2	19	16	0	9	9	0	1	2	0	2	3
Monitoring	0	3	1	0	2	2	1	9	6	0	1	0	0	0	0	0	0	1
Movement control	0	12	3	0	3	3	1	6	4	0	3	4	0	1	1	0	0	0
Precautions at the borders	0	20	6	2	15	11	2	21	16	1	19	15	0	1	1	0	2	3
Screening	0	5	1	0	1	0	1	5	4	0	1	1	0	0	0	0	1	0
Selective killing and disposal	0	6	1	0	0	1	0	3	0	0	1	1	0	0	0	0	0	0
Stamping out	0	5	0	0	1	1	0	2	0	0	3	1	0	0	0	0	0	0
Targeted surveillance	0	4	1	0	2	2	0	4	2	0	0	0	0	0	0	0	0	1
Treatment	0	1	2	0	1	2	1	4	5	0	0	2	0	0	0	0	0	0
Zoning	0	3	0	0	1	0	0	1	0	0	1	0	0	0	0	0	0	0
Control of vectors	0	0	0	1	n/a	2	2	n/a	5	0	0	3	0	0	0	0	0	0
Vector surveillance	0	0	0	1	n/a	1	0	n/a	1	0	0	0	0	0	0	0	0	0
Ante and post-mortem inspections	0	0	0	0	0	0	0	1	2	0	0	0	0	0	0	0	0	0
Compartmentalisation	0	0	0	0	0	0	1	1	1	0	0	0	0	0	0	0	0	0
Control of wildlife reservoirs	0	0	0	0	0	0	0	n/a	1	0	0	0	0	0	0	0	0	0
Asia	Tsetse transmitted	Dourine	Surra
Disease notification	4	23	18
General surveillance	2	19	16
Monitoring	1	9	6
Movement control	1	6	4
Precautions at the borders	2	21	16
Screening	1	5	4
Selective killing and disposal	0	3	0
Stamping out	0	2	0
Targeted surveillance	0	4	2
Treatment	1	4	5
Zoning	0	1	0
Control of vectors	2	n/a	5
Vector surveillance	0	n/a	1
Ante and post-mortem inspections	0	1	2
Compartmentalisation	1	1	1
Control of wildlife reservoirs	0	n/a	1
America S	Tsetse transmitted	Dourine	Surra
Disease notification	1	21	17
General surveillance	0	9	9
Monitoring	0	1	0
Movement control	0	3	4
Precautions at the borders	1	19	15
Screening	0	1	1
Selective killing and disposal	0	1	1
Stamping out	0	3	1
Targeted surveillance	0	0	0
Treatment	0	0	2
Zoning	0	1	0
Control of vectors	0	0	3
Vector surveillance	0	0	0
Ante and post-mortem inspections	0	0	0
Compartmentalisation	0	0	0
America N	Tsetse transmitted	Dourine	Surra
Disease notification	0	1	2
General surveillance	0	1	2
Monitoring	0	0	0
Movement control	0	1	1
Precautions at the borders	0	1	1
Screening	0	0	0
Selective killing and disposal	0	0	0
Stamping out	0	0	0
Targeted surveillance	0	0	0
Treatment	0	0	0
Zoning	0	0	0
Control of vectors	0	0	0
Vector surveillance	0	0	0
Ante and post-mortem inspections	0	0	0
Compartmentalisation	0	0	0
Oceania	Tsetse transmitted	Dourine	Surra
Disease notification	0	2	3
General surveillance	0	2	3
Monitoring	0	0	1
Movement control	0	0	0
Precautions at the borders	0	2	3
Screening	0	1	0
Selective killing and disposal	0	0	0
Stamping out	0	0	0
Targeted surveillance	0	0	1
Treatment	0	0	0
Zoning	0	0	0
Control of vectors	0	0	0
Vector surveillance	0	0	0
Ante and post-mortem inspections	0	0	0
Compartmentalisation	0	0	0
